# Supplementary material for: Sandwich d/f Heterometallic Complexes [(Ln(hfac)3)2M(acac)3] (Ln = La, Pr, Sm, Dy and M = Co; Ln = La and M = Ru)
Source: Molecules. 2024 Aug 20;29(16):3927. doi: 10.3390/molecules29163927 (PMC11356967; doi:10.3390/molecules29163927)
Supplement: Supplementary file 1 [file molecules-29-03927-s001.zip]

Archive with 3 entries (3 files):
- 2374735.cif
- checkcifcoat178.pdf
- molecules-3107254-supplementary.pdf
