# Supplementary material for: Sandwich d/f Heterometallic Complexes [(Ln(hfac)3)2M(acac)3] (Ln = La, Pr, Sm, Dy and M = Co; Ln = La and M = Ru)
Source: Molecules. 2024 Aug 20;29(16):3927. doi: 10.3390/molecules29163927 (PMC11356967; doi:10.3390/molecules29163927)
Supplement: Supplementary file 1 [file molecules-29-03927-s001.zip › 2374735.cif]

####################################################################### 
# 
# This file contains crystal structure data downloaded from the 
# Cambridge Structural Database (CSD) hosted by the Cambridge 
# Crystallographic Data Centre (CCDC).
# 
# Full information about CCDC data access policies and citation 
# guidelines are available at http://www.ccdc.cam.ac.uk/access/V1 
# 
# Audit and citation data items may have been added by the CCDC. 
# Please retain this information to preserve the provenance of 
# this file and to allow appropriate attribution of the data. 
# 
#######################################################################

data_mo_COAT178_0m_a
_database_code_depnum_ccdc_archive 'CCDC 2374735'
loop_
_audit_author_name
_audit_author_address
'Massimo Guelfi'
;University of Pisa
Italy
;
_audit_update_record             
;
2024-07-31 deposited with the CCDC.	2024-07-31 downloaded from the CCDC.
;

_audit_creation_method           SHELXL-2019/1
_shelx_SHELXL_version_number     2019/1
_chemical_name_systematic        ?
_chemical_name_common            
'Hexafluoroacetylacetonate samarium(III) acetylacetonate cobalt(III)'
_chemical_melting_point          ?
_chemical_formula_moiety         'C30 H24 Co F18 O12 Sm'
_chemical_formula_sum            'C30 H24 Co F18 O12 Sm'
_chemical_formula_weight         1127.77

loop_
_atom_type_symbol
_atom_type_description
_atom_type_scat_dispersion_real
_atom_type_scat_dispersion_imag
_atom_type_scat_source
C C 0.0033 0.0016 'International Tables Vol C Tables 4.2.6.8 and 6.1.1.4'
H H 0.0000 0.0000 'International Tables Vol C Tables 4.2.6.8 and 6.1.1.4'
Co Co 0.3494 0.9721 'International Tables Vol C Tables 4.2.6.8 and 6.1.1.4'
F F 0.0171 0.0103 'International Tables Vol C Tables 4.2.6.8 and 6.1.1.4'
O O 0.0106 0.0060 'International Tables Vol C Tables 4.2.6.8 and 6.1.1.4'
Sm Sm -0.1638 3.4418 'International Tables Vol C Tables 4.2.6.8 and 6.1.1.4'

_space_group_crystal_system      monoclinic
_space_group_IT_number           14
_space_group_name_H-M_alt        'P 21/c'
_space_group_name_Hall           '-P 2ybc'

_shelx_space_group_comment       
;
The symmetry employed for this shelxl refinement is uniquely defined
by the following loop, which should always be used as a source of
symmetry information in preference to the above space-group names.
They are only intended as comments.
;

loop_
_space_group_symop_operation_xyz
'x, y, z'
'-x, y+1/2, -z+1/2'
'-x, -y, -z'
'x, -y-1/2, z-1/2'

_cell_length_a                   18.7578(7)
_cell_length_b                   22.5503(9)
_cell_length_c                   21.2002(9)
_cell_angle_alpha                90
_cell_angle_beta                 110.9670(10)
_cell_angle_gamma                90
_cell_volume                     8373.8(6)
_cell_formula_units_Z            8
_cell_measurement_temperature    100(2)
_cell_measurement_reflns_used    9982
_cell_measurement_theta_min      2.49
_cell_measurement_theta_max      24.92

_exptl_crystal_description       block
_exptl_crystal_colour            green
_exptl_crystal_density_meas      ?
_exptl_crystal_density_method    ?
_exptl_crystal_density_diffrn    1.789
_exptl_crystal_F_000             4408
_exptl_transmission_factor_min   0.6667
_exptl_transmission_factor_max   0.7452
_exptl_crystal_size_max          0.083
_exptl_crystal_size_mid          0.080
_exptl_crystal_size_min          0.048
_exptl_absorpt_coefficient_mu    1.919
_shelx_estimated_absorpt_T_min   ?
_shelx_estimated_absorpt_T_max   ?
_exptl_absorpt_correction_type   Multi-scan
_exptl_absorpt_correction_T_min  ?
_exptl_absorpt_correction_T_max  ?
_exptl_absorpt_process_details   '(Sheldrick G.M., 1996)'
_exptl_absorpt_special_details   ?
_diffrn_ambient_temperature      100(2)
_diffrn_radiation_wavelength     0.71073
_diffrn_radiation_type           MoK\a
_diffrn_source                   ?
_diffrn_measurement_device_type  'Bruker D8 Venture'
_diffrn_measurement_method       Phi-Omega
_diffrn_detector_area_resol_mean ?
_diffrn_reflns_number            142587
_diffrn_reflns_av_unetI/netI     0.0520
_diffrn_reflns_av_R_equivalents  0.1157
_diffrn_reflns_limit_h_min       -22
_diffrn_reflns_limit_h_max       22
_diffrn_reflns_limit_k_min       -26
_diffrn_reflns_limit_k_max       26
_diffrn_reflns_limit_l_min       -25
_diffrn_reflns_limit_l_max       25
_diffrn_reflns_theta_min         1.968
_diffrn_reflns_theta_max         25.037
_diffrn_reflns_theta_full        25.037
_diffrn_measured_fraction_theta_max 0.999
_diffrn_measured_fraction_theta_full 0.999
_diffrn_reflns_Laue_measured_fraction_max 0.999
_diffrn_reflns_Laue_measured_fraction_full 0.999
_diffrn_reflns_point_group_measured_fraction_max 0.999
_diffrn_reflns_point_group_measured_fraction_full 0.999
_reflns_number_total             14796
_reflns_number_gt                11166
_reflns_threshold_expression     'I > 2\s(I)'
_reflns_Friedel_coverage         0.000
_reflns_Friedel_fraction_max     .
_reflns_Friedel_fraction_full    .

_reflns_special_details          
;
 Reflections were merged by SHELXL according to the crystal
 class for the calculation of statistics and refinement.
 
 _reflns_Friedel_fraction is defined as the number of unique
 Friedel pairs measured divided by the number that would be
 possible theoretically, ignoring centric projections and
 systematic absences.
;

_computing_data_collection       ?
_computing_cell_refinement       ?
_computing_data_reduction        ?
_computing_structure_solution    ?
_computing_structure_refinement  'SHELXL-2019/1 (Sheldrick, 2019)'
_computing_molecular_graphics    ?
_computing_publication_material  ?
_refine_special_details          ?
_refine_ls_structure_factor_coef Fsqd
_refine_ls_matrix_type           full
_refine_ls_weighting_scheme      calc
_refine_ls_weighting_details     
'w=1/[\s^2^(Fo^2^)+(0.0283P)^2^+40.9885P] where P=(Fo^2^+2Fc^2^)/3'
_atom_sites_solution_primary     direct
_atom_sites_solution_secondary   ?
_atom_sites_solution_hydrogens   geom
_refine_ls_hydrogen_treatment    constr
_refine_ls_extinction_method     none
_refine_ls_extinction_coef       .
_refine_ls_number_reflns         14796
_refine_ls_number_parameters     1115
_refine_ls_number_restraints     0
_refine_ls_R_factor_all          0.0680
_refine_ls_R_factor_gt           0.0436
_refine_ls_wR_factor_ref         0.1014
_refine_ls_wR_factor_gt          0.0895
_refine_ls_goodness_of_fit_ref   1.014
_refine_ls_restrained_S_all      1.014
_refine_ls_shift/su_max          0.002
_refine_ls_shift/su_mean         0.000

loop_
_atom_site_label
_atom_site_type_symbol
_atom_site_fract_x
_atom_site_fract_y
_atom_site_fract_z
_atom_site_U_iso_or_equiv
_atom_site_adp_type
_atom_site_occupancy
_atom_site_site_symmetry_order
_atom_site_calc_flag
_atom_site_refinement_flags_posn
_atom_site_refinement_flags_adp
_atom_site_refinement_flags_occupancy
_atom_site_disorder_assembly
_atom_site_disorder_group
Sm1 Sm 0.76499(2) 0.86328(2) 0.50276(2) 0.02190(8) Uani 1 1 d . . . . .
Sm2 Sm 0.71641(2) 0.37940(2) 0.42643(2) 0.02313(8) Uani 1 1 d . . . . .
Co1 Co 0.78550(4) 0.99643(3) 0.45135(4) 0.02330(17) Uani 1 1 d . . . . .
Co2 Co 0.79870(4) 0.38965(3) 0.58981(4) 0.02578(18) Uani 1 1 d . . . . .
F1 F 0.9781(2) 0.9107(2) 0.7158(2) 0.0608(12) Uani 1 1 d . . . . .
F2A F 0.9990(4) 0.7206(4) 0.6307(4) 0.062(2) Uani 0.526(3) 1 d . . P A 1
F6A F 0.4227(7) 0.3936(5) 0.3998(6) 0.0628(5) Uani 0.526(3) 1 d . . P A 1
F7A F 0.4549(5) 0.2976(4) 0.4620(5) 0.0628(5) Uani 0.526(3) 1 d . . P A 1
F9A F 0.5499(5) 0.5386(4) 0.2166(5) 0.0628(5) Uani 0.526(3) 1 d . . P A 1
F11A F 0.5902(5) 0.2189(4) 0.2586(5) 0.0628(5) Uani 0.526(3) 1 d . . P A 1
F12A F 0.5009(5) 0.5345(4) 0.2910(5) 0.0628(5) Uani 0.526(3) 1 d . . P A 1
F14A F 0.4712(5) 0.9025(4) 0.3761(5) 0.0628(5) Uani 0.526(3) 1 d . . P A 1
F15A F 0.8994(5) 0.6984(4) 0.6459(5) 0.0628(5) Uani 0.526(3) 1 d . . P A 1
F21A F 0.5080(5) 0.9189(4) 0.4809(5) 0.0628(5) Uani 0.526(3) 1 d . . P A 1
F23A F 0.9158(6) 0.9176(5) 0.7851(6) 0.0628(5) Uani 0.526(3) 1 d . . P A 1
F31A F 0.7857(5) 0.4428(4) 0.2330(5) 0.0628(5) Uani 0.526(3) 1 d . . P A 1
F2B F 0.9582(6) 0.7189(5) 0.6482(6) 0.0628(5) Uani 0.474(3) 1 d . . P A 2
F6B F 0.4059(5) 0.3656(6) 0.3948(6) 0.070(4) Uani 0.474(3) 1 d . . P A 2
F7B F 0.4293(6) 0.3103(5) 0.4403(6) 0.0628(5) Uani 0.474(3) 1 d . . P A 2
F9B F 0.5298(5) 0.5626(4) 0.2568(5) 0.0628(5) Uani 0.474(3) 1 d . . P A 2
F11B F 0.5610(6) 0.2069(5) 0.2666(5) 0.0628(5) Uani 0.474(3) 1 d . . P A 2
F12B F 0.4850(5) 0.5024(5) 0.3077(5) 0.0628(5) Uani 0.474(3) 1 d . . P A 2
F14B F 0.4841(6) 0.9184(5) 0.4087(6) 0.0628(5) Uani 0.474(3) 1 d . . P A 2
F15B F 0.8589(6) 0.6724(4) 0.6106(5) 0.0628(5) Uani 0.474(3) 1 d . . P A 2
F21B F 0.5115(5) 0.8922(5) 0.5078(5) 0.0628(5) Uani 0.474(3) 1 d . . P A 2
F23B F 0.9324(4) 0.8920(3) 0.7893(3) 0.0240(16) Uani 0.474(3) 1 d . . P A 2
F31B F 0.7377(6) 0.4292(4) 0.2114(5) 0.0628(5) Uani 0.474(3) 1 d . . P A 2
F3 F 0.9038(3) 0.9777(2) 0.7215(3) 0.096(2) Uani 1 1 d . . . . .
F4 F 0.4947(2) 0.3823(2) 0.4964(2) 0.0627(13) Uani 1 1 d . . . . .
F5 F 0.7266(4) 0.3544(4) 0.1782(3) 0.137(3) Uani 1 1 d . . . . .
F10 F 0.4698(3) 0.2561(3) 0.2290(2) 0.0804(16) Uani 1 1 d . . . . .
F13 F 0.6731(3) 0.65375(17) 0.4700(2) 0.0653(13) Uani 1 1 d . . . . .
F16 F 0.6751(3) 0.7477(2) 0.6731(2) 0.0667(13) Uani 1 1 d . . . . .
F17 F 0.9078(3) 0.80835(19) 0.3447(2) 0.0726(15) Uani 1 1 d . . . . .
F18 F 0.5615(2) 0.66563(17) 0.3962(2) 0.0534(11) Uani 1 1 d . . . . .
F19 F 0.6593(2) 0.67775(16) 0.3685(2) 0.0518(11) Uani 1 1 d . . . . .
F20 F 0.4429(2) 0.8383(2) 0.4334(3) 0.0779(16) Uani 1 1 d . . . . .
F22 F 0.9416(3) 0.65081(19) 0.5753(2) 0.0785(16) Uani 1 1 d . . . . .
F24 F 0.6792(2) 0.8227(2) 0.7354(2) 0.0653(13) Uani 1 1 d . . . . .
F25 F 0.5996(2) 0.8200(2) 0.6332(2) 0.0675(13) Uani 1 1 d . . . . .
F26 F 0.8025(3) 0.7640(3) 0.3089(2) 0.0819(16) Uani 1 1 d . . . . .
F27 F 0.9023(3) 0.71493(17) 0.3560(2) 0.0636(13) Uani 1 1 d . . . . .
F28 F 0.5075(3) 0.4643(3) 0.2316(3) 0.121(3) Uani 1 1 d . . . . .
F29 F 0.9106(3) 0.2150(2) 0.4493(3) 0.0782(16) Uani 1 1 d . . . . .
F30 F 0.8728(2) 0.5431(2) 0.3944(3) 0.0876(19) Uani 1 1 d . . . . .
F32 F 0.5637(3) 0.2926(3) 0.2110(2) 0.0899(18) Uani 1 1 d . . . . .
F33 F 0.8697(3) 0.18845(17) 0.3457(2) 0.0645(13) Uani 1 1 d . . . . .
F34 F 0.8016(3) 0.17552(18) 0.4061(3) 0.0862(17) Uani 1 1 d . . . . .
F35 F 0.8280(3) 0.5882(2) 0.4602(2) 0.0835(17) Uani 1 1 d . . . . .
F36 F 0.7911(2) 0.61229(19) 0.3556(2) 0.0628(5) Uani 1 1 d . . . . .
F37 F 0.8424(4) 0.3729(3) 0.2203(3) 0.0932(18) Uani 1 1 d . . . . .
O1 O 0.8436(2) 0.89718(17) 0.61292(19) 0.0267(9) Uani 1 1 d . . . . .
O2 O 0.6298(2) 0.87754(17) 0.4591(2) 0.0298(9) Uani 1 1 d . . . . .
O3 O 0.7115(2) 0.83111(17) 0.5844(2) 0.0301(9) Uani 1 1 d . . . . .
O4 O 0.8816(2) 0.34672(17) 0.6475(2) 0.0351(10) Uani 1 1 d . . . . .
O5 O 0.7402(2) 0.97290(16) 0.51372(19) 0.0247(8) Uani 1 1 d . . . . .
O6 O 0.7086(2) 1.04911(16) 0.4033(2) 0.0286(9) Uani 1 1 d . . . . .
O7 O 0.7312(2) 0.93197(15) 0.39903(19) 0.0251(8) Uani 1 1 d . . . . .
O8 O 0.7533(2) 0.38986(17) 0.3294(2) 0.0343(10) Uani 1 1 d . . . . .
O9 O 0.5995(2) 0.36256(17) 0.4459(2) 0.0318(9) Uani 1 1 d . . . . .
O10 O 0.6392(2) 0.30996(17) 0.3454(2) 0.0313(9) Uani 1 1 d . . . . .
O11 O 0.8356(2) 1.01820(16) 0.3929(2) 0.0285(9) Uani 1 1 d . . . . .
O12 O 0.86092(19) 0.93941(15) 0.49278(19) 0.0219(8) Uani 1 1 d . . . . .
O13 O 0.8340(2) 1.05934(15) 0.5080(2) 0.0266(9) Uani 1 1 d . . . . .
O14 O 0.7045(2) 0.77273(16) 0.4536(2) 0.0280(9) Uani 1 1 d . . . . .
O15 O 0.8530(2) 0.78740(16) 0.5598(2) 0.0295(9) Uani 1 1 d . . . . .
O16 O 0.8243(2) 0.82448(16) 0.4275(2) 0.0279(9) Uani 1 1 d . . . . .
O17 O 0.7198(2) 0.43597(16) 0.53023(19) 0.0265(9) Uani 1 1 d . . . . .
O18 O 0.8426(2) 0.39196(16) 0.52301(19) 0.0266(9) Uani 1 1 d . . . . .
O19 O 0.8464(2) 0.45830(16) 0.6350(2) 0.0305(9) Uani 1 1 d . . . . .
O20 O 0.7449(2) 0.32450(16) 0.5393(2) 0.0288(9) Uani 1 1 d . . . . .
O21 O 0.7528(2) 0.37901(18) 0.6543(2) 0.0353(10) Uani 1 1 d . . . . .
O22 O 0.6188(2) 0.44092(17) 0.3508(2) 0.0321(10) Uani 1 1 d . . . . .
O23 O 0.7941(2) 0.29679(17) 0.4216(2) 0.0285(9) Uani 1 1 d . . . . .
O24 O 0.7678(2) 0.47627(17) 0.42305(19) 0.0279(9) Uani 1 1 d . . . . .
C1 C 0.8535(4) 1.0316(3) 0.2902(3) 0.0444(17) Uani 1 1 d . . . . .
H1A H 0.830026 1.018972 0.243027 0.067 Uiso 1 1 calc R U . . .
H1B H 0.907577 1.020268 0.307466 0.067 Uiso 1 1 calc R U . . .
H1C H 0.849157 1.074695 0.293076 0.067 Uiso 1 1 calc R U . . .
C2 C 0.8134(3) 1.0019(3) 0.3319(3) 0.0308(14) Uani 1 1 d . . . . .
C3 C 0.6873(3) 1.0035(3) 0.5250(3) 0.0292(13) Uani 1 1 d . . . . .
C4 C 0.6502(3) 1.0506(3) 0.4854(3) 0.0351(15) Uani 1 1 d . . . . .
H4 H 0.615160 1.072160 0.499673 0.042 Uiso 1 1 calc R U . . .
C5 C 0.6596(3) 1.0695(3) 0.4260(3) 0.0313(14) Uani 1 1 d . . . . .
C6 C 0.7573(4) 0.9590(3) 0.3021(3) 0.0362(15) Uani 1 1 d . . . . .
H6 H 0.742599 0.953086 0.254817 0.043 Uiso 1 1 calc R U . . .
C7 C 0.7216(3) 0.9248(3) 0.3360(3) 0.0326(14) Uani 1 1 d . . . . .
C8 C 0.9032(3) 1.0575(2) 0.5474(3) 0.0247(12) Uani 1 1 d . . . . .
C9 C 0.9521(3) 1.0087(2) 0.5573(3) 0.0271(13) Uani 1 1 d . . . . .
H9 H 1.004695 1.014729 0.582770 0.033 Uiso 1 1 calc R U . . .
C10 C 0.9294(3) 0.9526(2) 0.5328(3) 0.0250(12) Uani 1 1 d . . . . .
C11 C 0.9838(3) 0.9009(2) 0.5521(3) 0.0288(13) Uani 1 1 d . . . . .
H11A H 1.036462 0.915615 0.569118 0.043 Uiso 1 1 calc R U . . .
H11B H 0.975943 0.875859 0.512408 0.043 Uiso 1 1 calc R U . . .
H11C H 0.974432 0.877600 0.587383 0.043 Uiso 1 1 calc R U . . .
C12 C 0.6383(3) 0.7523(3) 0.4377(3) 0.0282(13) Uani 1 1 d . . . . .
C13 C 0.6324(4) 0.6870(3) 0.4180(3) 0.0371(15) Uani 1 1 d . . . . .
C14 C 0.5748(3) 0.8429(3) 0.4456(3) 0.0319(14) Uani 1 1 d . . . . .
C15 C 0.4994(4) 0.8732(3) 0.4398(4) 0.051(2) Uani 1 1 d . . . . .
C16 C 0.8833(3) 0.7448(2) 0.5408(3) 0.0306(14) Uani 1 1 d . . . . .
C17 C 0.9198(5) 0.6988(3) 0.5950(4) 0.054(2) Uani 1 1 d . . . . .
C18 C 0.8463(3) 0.8895(3) 0.6719(3) 0.0295(13) Uani 1 1 d . . . . .
C19 C 0.9139(4) 0.9204(3) 0.7248(3) 0.0430(17) Uani 1 1 d . . . . .
C20 C 0.7291(3) 0.8340(3) 0.6465(3) 0.0330(14) Uani 1 1 d . . . . .
C21 C 0.6702(4) 0.8067(3) 0.6730(3) 0.0446(17) Uani 1 1 d . . . . .
C22 C 0.8587(3) 0.7772(2) 0.4263(3) 0.0289(13) Uani 1 1 d . . . . .
C23 C 0.8687(4) 0.7661(3) 0.3588(4) 0.0376(15) Uani 1 1 d . . . . .
C24 C 0.6670(4) 0.9825(3) 0.5832(3) 0.0400(16) Uani 1 1 d . . . . .
H24A H 0.628580 1.009020 0.589350 0.060 Uiso 1 1 calc R U . . .
H24B H 0.712788 0.982621 0.624337 0.060 Uiso 1 1 calc R U . . .
H24C H 0.646426 0.942201 0.574281 0.060 Uiso 1 1 calc R U . . .
C25 C 0.6082(4) 1.1161(3) 0.3830(3) 0.0415(16) Uani 1 1 d . . . . .
H25A H 0.573743 1.130519 0.405169 0.062 Uiso 1 1 calc R U . . .
H25B H 0.578165 1.099266 0.338895 0.062 Uiso 1 1 calc R U . . .
H25C H 0.639002 1.149201 0.376878 0.062 Uiso 1 1 calc R U . . .
C26 C 0.6676(4) 0.8760(3) 0.3015(3) 0.0392(15) Uani 1 1 d . . . . .
H26A H 0.661751 0.874660 0.253665 0.059 Uiso 1 1 calc R U . . .
H26B H 0.617770 0.883367 0.305253 0.059 Uiso 1 1 calc R U . . .
H26C H 0.687805 0.837996 0.322855 0.059 Uiso 1 1 calc R U . . .
C27 C 0.9314(4) 1.1125(3) 0.5882(3) 0.0355(14) Uani 1 1 d . . . . .
H27A H 0.987107 1.114446 0.602543 0.053 Uiso 1 1 calc R U . . .
H27B H 0.916546 1.111733 0.628070 0.053 Uiso 1 1 calc R U . . .
H27C H 0.908861 1.147372 0.560669 0.053 Uiso 1 1 calc R U . . .
C28 C 0.5730(3) 0.7826(3) 0.4349(3) 0.0317(14) Uani 1 1 d . . . . .
H28 H 0.526511 0.761576 0.425543 0.038 Uiso 1 1 calc R U . . .
C29 C 0.8878(3) 0.7362(3) 0.4776(3) 0.0315(14) Uani 1 1 d . . . . .
H29 H 0.911470 0.701284 0.469407 0.038 Uiso 1 1 calc R U . . .
C30 C 0.7937(3) 0.8596(3) 0.6935(3) 0.0330(14) Uani 1 1 d . . . . .
H30 H 0.802258 0.856760 0.740318 0.040 Uiso 1 1 calc R U . . .
C31 C 0.9488(4) 0.2661(3) 0.7097(3) 0.0448(17) Uani 1 1 d . . . . .
H31A H 0.948992 0.222825 0.705657 0.067 Uiso 1 1 calc R U . . .
H31B H 0.946118 0.276934 0.753533 0.067 Uiso 1 1 calc R U . . .
H31C H 0.995677 0.282314 0.706066 0.067 Uiso 1 1 calc R U . . .
C32 C 0.8806(4) 0.2911(3) 0.6540(3) 0.0369(15) Uani 1 1 d . . . . .
C33 C 0.9044(3) 0.4223(3) 0.5295(3) 0.0346(15) Uani 1 1 d . . . . .
C34 C 0.9356(3) 0.4641(3) 0.5795(3) 0.0369(16) Uani 1 1 d . . . . .
H34 H 0.982372 0.482041 0.582164 0.044 Uiso 1 1 calc R U . . .
C35 C 0.9032(4) 0.4821(3) 0.6266(3) 0.0347(15) Uani 1 1 d . . . . .
C36 C 0.8239(4) 0.2529(3) 0.6138(3) 0.0379(15) Uani 1 1 d . . . . .
H36 H 0.828544 0.212063 0.625651 0.045 Uiso 1 1 calc R U . . .
C37 C 0.7615(4) 0.2695(3) 0.5584(3) 0.0331(14) Uani 1 1 d . . . . .
C38 C 0.6962(4) 0.4076(3) 0.6551(3) 0.0394(16) Uani 1 1 d . . . . .
C39 C 0.6566(4) 0.4505(3) 0.6072(4) 0.0446(17) Uani 1 1 d . . . . .
H39 H 0.619451 0.473701 0.616799 0.054 Uiso 1 1 calc R U . . .
C40 C 0.6677(4) 0.4615(3) 0.5477(3) 0.0352(15) Uani 1 1 d . . . . .
C41 C 0.6182(4) 0.5041(3) 0.4964(4) 0.0461(18) Uani 1 1 d . . . . .
H41A H 0.582974 0.523633 0.514587 0.069 Uiso 1 1 calc R U . . .
H41B H 0.588980 0.482610 0.455092 0.069 Uiso 1 1 calc R U . . .
H41C H 0.650297 0.534081 0.486094 0.069 Uiso 1 1 calc R U . . .
C42 C 0.6179(3) 0.4896(3) 0.3226(3) 0.0383(16) Uani 1 1 d . . . . .
C43 C 0.5396(5) 0.5052(4) 0.2700(5) 0.069(3) Uani 1 1 d . . . . .
C44 C 0.5695(3) 0.2975(2) 0.3235(3) 0.0314(14) Uani 1 1 d . . . . .
C45 C 0.5436(4) 0.2639(3) 0.2559(3) 0.0412(16) Uani 1 1 d . . . . .
C46 C 0.8130(3) 0.2738(3) 0.3761(3) 0.0325(14) Uani 1 1 d . . . . .
C47 C 0.8494(4) 0.2129(3) 0.3938(4) 0.0456(18) Uani 1 1 d . . . . .
C48 C 0.7474(3) 0.5198(2) 0.3842(3) 0.0287(13) Uani 1 1 d . . . . .
C49 C 0.8106(4) 0.5664(3) 0.3980(4) 0.0445(17) Uani 1 1 d . . . . .
C50 C 0.7777(4) 0.3555(3) 0.2963(3) 0.0396(16) Uani 1 1 d . . . . .
C51 C 0.7792(6) 0.3818(4) 0.2291(4) 0.072(3) Uani 1 1 d . . . . .
C52 C 0.5355(3) 0.3418(3) 0.4113(3) 0.0313(14) Uani 1 1 d . . . . .
C53 C 0.4720(4) 0.3537(3) 0.4393(4) 0.0449(17) Uani 1 1 d . . . . .
C54 C 0.9387(3) 0.4084(3) 0.4777(3) 0.0392(16) Uani 1 1 d . . . . .
H54A H 0.989199 0.426802 0.490684 0.059 Uiso 1 1 calc R U . . .
H54B H 0.905692 0.423861 0.433779 0.059 Uiso 1 1 calc R U . . .
H54C H 0.943653 0.365300 0.474684 0.059 Uiso 1 1 calc R U . . .
C55 C 0.9355(4) 0.5352(3) 0.6708(4) 0.0463(18) Uani 1 1 d . . . . .
H55A H 0.977906 0.551725 0.659782 0.069 Uiso 1 1 calc R U . . .
H55B H 0.953978 0.523023 0.718353 0.069 Uiso 1 1 calc R U . . .
H55C H 0.895572 0.565260 0.663102 0.069 Uiso 1 1 calc R U . . .
C56 C 0.7066(4) 0.2253(3) 0.5157(4) 0.0461(18) Uani 1 1 d . . . . .
H56A H 0.721254 0.185515 0.534599 0.069 Uiso 1 1 calc R U . . .
H56B H 0.707283 0.226553 0.469682 0.069 Uiso 1 1 calc R U . . .
H56C H 0.655159 0.234504 0.514596 0.069 Uiso 1 1 calc R U . . .
C57 C 0.6693(5) 0.3930(3) 0.7125(4) 0.055(2) Uani 1 1 d . . . . .
H57A H 0.672550 0.428479 0.740003 0.082 Uiso 1 1 calc R U . . .
H57B H 0.701606 0.361690 0.740539 0.082 Uiso 1 1 calc R U . . .
H57C H 0.616239 0.379212 0.694112 0.082 Uiso 1 1 calc R U . . .
C58 C 0.6770(3) 0.5300(3) 0.3345(3) 0.0362(15) Uani 1 1 d . . . . .
H58 H 0.669034 0.565085 0.308101 0.043 Uiso 1 1 calc R U . . .
C59 C 0.5152(3) 0.3111(3) 0.3510(3) 0.0367(15) Uani 1 1 d . . . . .
H59 H 0.463610 0.299357 0.328493 0.044 Uiso 1 1 calc R U . . .
C60 C 0.8071(4) 0.2986(3) 0.3142(3) 0.0395(16) Uani 1 1 d . . . . .
H60 H 0.823290 0.276320 0.283732 0.047 Uiso 1 1 calc R U . . .

loop_
_atom_site_aniso_label
_atom_site_aniso_U_11
_atom_site_aniso_U_22
_atom_site_aniso_U_33
_atom_site_aniso_U_23
_atom_site_aniso_U_13
_atom_site_aniso_U_12
Sm1 0.02370(15) 0.02158(14) 0.02189(16) -0.00103(12) 0.00995(12) 0.00129(11)
Sm2 0.02226(15) 0.02329(15) 0.02441(16) -0.00034(12) 0.00904(12) 0.00160(11)
Co1 0.0242(4) 0.0211(4) 0.0249(4) 0.0019(3) 0.0092(3) 0.0039(3)
Co2 0.0302(4) 0.0239(4) 0.0238(4) 0.0014(3) 0.0102(3) -0.0045(3)
F1 0.030(2) 0.104(4) 0.046(3) -0.005(2) 0.0096(19) -0.016(2)
F2A 0.028(4) 0.092(7) 0.047(5) 0.021(5) -0.008(4) -0.001(4)
F6A 0.0556(13) 0.0639(14) 0.0676(15) 0.0170(11) 0.0203(11) 0.0154(10)
F7A 0.0556(13) 0.0639(14) 0.0676(15) 0.0170(11) 0.0203(11) 0.0154(10)
F9A 0.0556(13) 0.0639(14) 0.0676(15) 0.0170(11) 0.0203(11) 0.0154(10)
F11A 0.0556(13) 0.0639(14) 0.0676(15) 0.0170(11) 0.0203(11) 0.0154(10)
F12A 0.0556(13) 0.0639(14) 0.0676(15) 0.0170(11) 0.0203(11) 0.0154(10)
F14A 0.0556(13) 0.0639(14) 0.0676(15) 0.0170(11) 0.0203(11) 0.0154(10)
F15A 0.0556(13) 0.0639(14) 0.0676(15) 0.0170(11) 0.0203(11) 0.0154(10)
F21A 0.0556(13) 0.0639(14) 0.0676(15) 0.0170(11) 0.0203(11) 0.0154(10)
F23A 0.0556(13) 0.0639(14) 0.0676(15) 0.0170(11) 0.0203(11) 0.0154(10)
F31A 0.0556(13) 0.0639(14) 0.0676(15) 0.0170(11) 0.0203(11) 0.0154(10)
F2B 0.0556(13) 0.0639(14) 0.0676(15) 0.0170(11) 0.0203(11) 0.0154(10)
F6B 0.014(5) 0.121(11) 0.075(7) -0.017(8) 0.018(5) -0.001(5)
F7B 0.0556(13) 0.0639(14) 0.0676(15) 0.0170(11) 0.0203(11) 0.0154(10)
F9B 0.0556(13) 0.0639(14) 0.0676(15) 0.0170(11) 0.0203(11) 0.0154(10)
F11B 0.0556(13) 0.0639(14) 0.0676(15) 0.0170(11) 0.0203(11) 0.0154(10)
F12B 0.0556(13) 0.0639(14) 0.0676(15) 0.0170(11) 0.0203(11) 0.0154(10)
F14B 0.0556(13) 0.0639(14) 0.0676(15) 0.0170(11) 0.0203(11) 0.0154(10)
F15B 0.0556(13) 0.0639(14) 0.0676(15) 0.0170(11) 0.0203(11) 0.0154(10)
F21B 0.0556(13) 0.0639(14) 0.0676(15) 0.0170(11) 0.0203(11) 0.0154(10)
F23B 0.022(4) 0.031(4) 0.011(3) 0.009(3) -0.004(3) 0.004(3)
F31B 0.0556(13) 0.0639(14) 0.0676(15) 0.0170(11) 0.0203(11) 0.0154(10)
F3 0.071(3) 0.062(3) 0.118(5) -0.049(3) -0.012(3) -0.012(3)
F4 0.041(2) 0.094(3) 0.062(3) -0.035(3) 0.029(2) -0.009(2)
F5 0.121(5) 0.242(9) 0.037(3) 0.040(4) 0.013(4) -0.018(6)
F10 0.052(3) 0.123(4) 0.061(3) -0.047(3) 0.015(2) -0.033(3)
F13 0.084(3) 0.034(2) 0.063(3) 0.008(2) 0.008(3) -0.003(2)
F16 0.068(3) 0.068(3) 0.066(3) 0.008(2) 0.025(2) -0.032(2)
F17 0.122(4) 0.055(3) 0.076(3) -0.027(2) 0.079(3) -0.038(3)
F18 0.053(2) 0.047(2) 0.065(3) -0.019(2) 0.026(2) -0.0244(19)
F19 0.068(3) 0.036(2) 0.065(3) -0.0201(19) 0.040(2) -0.0090(19)
F20 0.032(2) 0.085(3) 0.124(5) -0.012(3) 0.037(3) -0.004(2)
F22 0.127(4) 0.051(3) 0.058(3) 0.016(2) 0.034(3) 0.051(3)
F24 0.068(3) 0.101(4) 0.039(3) -0.012(2) 0.035(2) -0.039(3)
F25 0.036(2) 0.114(4) 0.056(3) 0.014(3) 0.021(2) -0.009(2)
F26 0.068(3) 0.139(5) 0.037(3) -0.032(3) 0.017(2) 0.007(3)
F27 0.101(4) 0.043(2) 0.072(3) -0.011(2) 0.061(3) 0.012(2)
F28 0.083(4) 0.115(5) 0.096(5) -0.007(4) -0.051(4) -0.003(4)
F29 0.084(3) 0.067(3) 0.067(3) 0.009(3) 0.007(3) 0.053(3)
F30 0.035(2) 0.064(3) 0.170(6) 0.052(3) 0.044(3) 0.011(2)
F32 0.093(4) 0.138(5) 0.034(3) -0.013(3) 0.017(3) -0.054(4)
F33 0.100(4) 0.041(2) 0.067(3) 0.006(2) 0.048(3) 0.035(2)
F34 0.120(4) 0.032(2) 0.137(5) 0.026(3) 0.083(4) 0.019(3)
F35 0.115(4) 0.063(3) 0.052(3) 0.002(2) 0.004(3) -0.053(3)
F36 0.0556(13) 0.0639(14) 0.0676(15) 0.0170(11) 0.0203(11) 0.0154(10)
F37 0.133(5) 0.097(4) 0.086(4) 0.026(3) 0.083(4) 0.013(4)
O1 0.028(2) 0.031(2) 0.023(2) -0.0012(17) 0.0113(17) -0.0029(17)
O2 0.027(2) 0.032(2) 0.033(2) -0.0019(18) 0.0130(18) 0.0023(18)
O3 0.032(2) 0.031(2) 0.028(2) -0.0013(18) 0.0130(19) -0.0071(17)
O4 0.044(3) 0.029(2) 0.031(2) 0.0017(18) 0.011(2) -0.0023(19)
O5 0.026(2) 0.024(2) 0.026(2) -0.0027(16) 0.0117(17) 0.0025(16)
O6 0.027(2) 0.026(2) 0.029(2) 0.0012(17) 0.0065(18) 0.0028(17)
O7 0.029(2) 0.022(2) 0.024(2) 0.0007(16) 0.0095(17) 0.0004(16)
O8 0.044(2) 0.029(2) 0.036(2) 0.0065(19) 0.021(2) 0.0105(19)
O9 0.028(2) 0.032(2) 0.038(3) -0.0083(19) 0.0150(19) -0.0048(18)
O10 0.028(2) 0.036(2) 0.029(2) -0.0071(18) 0.0084(19) 0.0019(18)
O11 0.031(2) 0.027(2) 0.027(2) 0.0057(17) 0.0100(18) 0.0048(17)
O12 0.0207(19) 0.0208(19) 0.026(2) 0.0009(16) 0.0108(17) 0.0017(15)
O13 0.027(2) 0.0196(19) 0.033(2) 0.0016(17) 0.0107(18) 0.0033(16)
O14 0.028(2) 0.024(2) 0.032(2) -0.0060(17) 0.0108(18) 0.0011(17)
O15 0.035(2) 0.027(2) 0.026(2) -0.0010(17) 0.0109(19) 0.0058(17)
O16 0.038(2) 0.024(2) 0.027(2) -0.0055(17) 0.0190(19) -0.0010(17)
O17 0.031(2) 0.024(2) 0.027(2) -0.0031(16) 0.0131(18) -0.0020(16)
O18 0.027(2) 0.026(2) 0.028(2) 0.0055(17) 0.0110(17) -0.0015(16)
O19 0.036(2) 0.026(2) 0.027(2) 0.0006(17) 0.0098(19) -0.0089(18)
O20 0.032(2) 0.023(2) 0.032(2) -0.0007(17) 0.0124(19) -0.0040(17)
O21 0.043(3) 0.033(2) 0.032(2) -0.0017(19) 0.016(2) -0.006(2)
O22 0.024(2) 0.027(2) 0.040(3) -0.0028(19) 0.0052(19) 0.0003(17)
O23 0.029(2) 0.030(2) 0.027(2) 0.0047(18) 0.0108(18) 0.0082(17)
O24 0.024(2) 0.030(2) 0.026(2) 0.0050(18) 0.0035(17) 0.0030(16)
C1 0.048(4) 0.054(4) 0.031(4) 0.012(3) 0.014(3) 0.000(3)
C2 0.034(3) 0.030(3) 0.027(3) 0.007(3) 0.010(3) 0.006(3)
C3 0.019(3) 0.031(3) 0.036(4) -0.011(3) 0.009(3) 0.000(2)
C4 0.031(3) 0.031(3) 0.045(4) -0.002(3) 0.016(3) 0.010(3)
C5 0.022(3) 0.027(3) 0.038(4) -0.004(3) 0.003(3) 0.002(2)
C6 0.045(4) 0.040(4) 0.021(3) 0.001(3) 0.009(3) 0.005(3)
C7 0.038(4) 0.036(3) 0.020(3) -0.002(3) 0.005(3) 0.007(3)
C8 0.024(3) 0.021(3) 0.028(3) -0.003(2) 0.010(3) -0.003(2)
C9 0.023(3) 0.029(3) 0.031(3) 0.003(3) 0.012(3) -0.001(2)
C10 0.026(3) 0.032(3) 0.023(3) 0.007(2) 0.016(3) 0.005(2)
C11 0.025(3) 0.026(3) 0.037(4) 0.008(3) 0.014(3) 0.008(2)
C12 0.036(3) 0.031(3) 0.017(3) -0.004(2) 0.010(3) -0.006(3)
C13 0.046(4) 0.031(3) 0.037(4) -0.001(3) 0.018(3) -0.007(3)
C14 0.029(3) 0.041(4) 0.028(3) 0.001(3) 0.012(3) 0.003(3)
C15 0.037(4) 0.052(5) 0.071(6) -0.030(4) 0.028(4) -0.005(3)
C16 0.029(3) 0.025(3) 0.035(4) -0.001(3) 0.007(3) 0.004(2)
C17 0.080(6) 0.045(4) 0.030(4) -0.002(3) 0.010(4) 0.024(4)
C18 0.024(3) 0.030(3) 0.034(4) -0.004(3) 0.010(3) -0.002(2)
C19 0.038(4) 0.066(5) 0.025(4) -0.013(3) 0.012(3) -0.013(3)
C20 0.036(3) 0.042(4) 0.026(3) 0.005(3) 0.016(3) -0.004(3)
C21 0.040(4) 0.062(5) 0.032(4) 0.002(3) 0.013(3) -0.011(3)
C22 0.033(3) 0.026(3) 0.033(4) -0.007(3) 0.017(3) -0.003(3)
C23 0.042(4) 0.034(3) 0.045(4) -0.012(3) 0.025(3) -0.005(3)
C24 0.043(4) 0.040(4) 0.047(4) -0.007(3) 0.029(3) 0.005(3)
C25 0.033(3) 0.036(4) 0.047(4) 0.003(3) 0.004(3) 0.011(3)
C26 0.047(4) 0.039(4) 0.027(3) -0.004(3) 0.008(3) -0.002(3)
C27 0.039(4) 0.034(3) 0.032(4) -0.003(3) 0.011(3) 0.002(3)
C28 0.027(3) 0.038(3) 0.032(4) -0.003(3) 0.012(3) -0.006(3)
C29 0.031(3) 0.026(3) 0.041(4) -0.008(3) 0.016(3) 0.004(2)
C30 0.034(3) 0.047(4) 0.018(3) 0.004(3) 0.009(3) -0.005(3)
C31 0.044(4) 0.049(4) 0.040(4) 0.011(3) 0.014(3) 0.009(3)
C32 0.044(4) 0.040(4) 0.032(4) 0.009(3) 0.022(3) 0.005(3)
C33 0.026(3) 0.039(3) 0.036(4) 0.015(3) 0.007(3) 0.004(3)
C34 0.027(3) 0.037(4) 0.040(4) 0.013(3) 0.004(3) -0.008(3)
C35 0.037(4) 0.034(3) 0.024(3) 0.007(3) -0.001(3) -0.002(3)
C36 0.055(4) 0.024(3) 0.034(4) 0.003(3) 0.016(3) 0.001(3)
C37 0.045(4) 0.026(3) 0.037(4) -0.002(3) 0.025(3) -0.008(3)
C38 0.057(4) 0.033(4) 0.035(4) -0.014(3) 0.023(3) -0.012(3)
C39 0.049(4) 0.044(4) 0.049(4) -0.014(3) 0.027(4) 0.000(3)
C40 0.038(4) 0.025(3) 0.043(4) -0.010(3) 0.016(3) -0.001(3)
C41 0.048(4) 0.040(4) 0.050(5) -0.005(3) 0.017(4) 0.013(3)
C42 0.030(3) 0.032(4) 0.044(4) -0.004(3) 0.002(3) 0.002(3)
C43 0.049(5) 0.045(5) 0.088(7) 0.012(5) -0.006(5) 0.015(4)
C44 0.034(4) 0.021(3) 0.033(4) 0.002(3) 0.004(3) 0.003(2)
C45 0.040(4) 0.045(4) 0.033(4) -0.002(3) 0.007(3) 0.005(3)
C46 0.031(3) 0.026(3) 0.042(4) 0.002(3) 0.015(3) 0.006(2)
C47 0.062(5) 0.031(4) 0.052(5) 0.008(3) 0.030(4) 0.020(3)
C48 0.032(3) 0.026(3) 0.029(3) 0.003(3) 0.014(3) 0.005(2)
C49 0.044(4) 0.036(4) 0.052(5) 0.021(3) 0.016(4) 0.001(3)
C50 0.049(4) 0.041(4) 0.037(4) 0.009(3) 0.026(3) 0.015(3)
C51 0.118(8) 0.066(6) 0.049(5) 0.024(4) 0.050(6) 0.055(5)
C52 0.033(3) 0.027(3) 0.037(4) -0.001(3) 0.017(3) 0.000(3)
C53 0.042(4) 0.040(4) 0.061(5) -0.016(4) 0.028(4) -0.013(3)
C54 0.029(3) 0.050(4) 0.042(4) 0.007(3) 0.017(3) 0.001(3)
C55 0.050(4) 0.036(4) 0.041(4) -0.004(3) 0.003(3) -0.012(3)
C56 0.058(5) 0.033(4) 0.050(5) -0.001(3) 0.023(4) -0.014(3)
C57 0.070(5) 0.061(5) 0.050(5) -0.006(4) 0.044(4) -0.002(4)
C58 0.038(4) 0.035(3) 0.031(4) 0.006(3) 0.006(3) 0.007(3)
C59 0.029(3) 0.040(4) 0.040(4) -0.012(3) 0.011(3) -0.007(3)
C60 0.056(4) 0.038(4) 0.034(4) 0.006(3) 0.027(3) 0.021(3)

_geom_special_details            
;
 All esds (except the esd in the dihedral angle between two l.s. planes)
 are estimated using the full covariance matrix.  The cell esds are taken
 into account individually in the estimation of esds in distances, angles
 and torsion angles; correlations between esds in cell parameters are only
 used when they are defined by crystal symmetry.  An approximate (isotropic)
 treatment of cell esds is used for estimating esds involving l.s. planes.
;

loop_
_geom_bond_atom_site_label_1
_geom_bond_atom_site_label_2
_geom_bond_distance
_geom_bond_site_symmetry_2
_geom_bond_publ_flag
Sm1 O15 2.385(4) . ?
Sm1 O14 2.387(4) . ?
Sm1 O2 2.390(4) . ?
Sm1 O1 2.397(4) . ?
Sm1 O3 2.402(4) . ?
Sm1 O16 2.412(4) . ?
Sm1 O5 2.541(4) . ?
Sm1 O12 2.550(3) . ?
Sm1 O7 2.577(4) . ?
Sm1 Co1 3.2638(8) . ?
Sm2 O23 2.389(4) . ?
Sm2 O10 2.391(4) . ?
Sm2 O22 2.397(4) . ?
Sm2 O24 2.399(4) . ?
Sm2 O9 2.403(4) . ?
Sm2 O8 2.405(4) . ?
Sm2 O17 2.524(4) . ?
Sm2 O18 2.532(4) . ?
Sm2 O20 2.574(4) . ?
Sm2 Co2 3.2568(8) . ?
Co1 O6 1.865(4) . ?
Co1 O11 1.868(4) . ?
Co1 O13 1.871(4) . ?
Co1 O12 1.881(3) . ?
Co1 O5 1.886(4) . ?
Co1 O7 1.890(4) . ?
Co2 O4 1.868(4) . ?
Co2 O19 1.871(4) . ?
Co2 O21 1.874(4) . ?
Co2 O18 1.877(4) . ?
Co2 O17 1.881(4) . ?
Co2 O20 1.885(4) . ?
F1 C19 1.303(8) . ?
F2A C17 1.490(11) . ?
F6A C53 1.346(13) . ?
F7A C53 1.431(11) . ?
F9A C43 1.429(12) . ?
F11A C45 1.328(11) . ?
F12A C43 1.180(12) . ?
F14A C15 1.423(12) . ?
F15A C17 1.268(11) . ?
F21A C15 1.323(11) . ?
F23A C19 1.267(12) . ?
F31A C51 1.381(12) . ?
F2B C17 1.191(12) . ?
F6B C53 1.288(12) . ?
F7B C53 1.270(12) . ?
F9B C43 1.322(12) . ?
F11B C45 1.325(12) . ?
F12B C43 1.510(14) . ?
F14B C15 1.192(12) . ?
F15B C17 1.426(13) . ?
F21B C15 1.442(13) . ?
F23B C19 1.436(10) . ?
F31B C51 1.297(11) . ?
F3 C19 1.304(9) . ?
F4 C53 1.301(8) . ?
F5 C51 1.325(12) . ?
F10 C45 1.306(7) . ?
F13 C13 1.327(7) . ?
F16 C21 1.332(8) . ?
F17 C23 1.300(7) . ?
F18 C13 1.333(7) . ?
F19 C13 1.333(7) . ?
F20 C15 1.288(8) . ?
F22 C17 1.279(8) . ?
F24 C21 1.323(8) . ?
F25 C21 1.326(8) . ?
F26 C23 1.313(8) . ?
F27 C23 1.327(7) . ?
F28 C43 1.235(10) . ?
F29 C47 1.318(8) . ?
F30 C49 1.306(8) . ?
F32 C45 1.314(8) . ?
F33 C47 1.330(8) . ?
F34 C47 1.322(8) . ?
F35 C49 1.333(9) . ?
F36 C49 1.333(7) . ?
F37 C51 1.278(10) . ?
O1 C18 1.244(7) . ?
O2 C14 1.244(7) . ?
O3 C20 1.239(7) . ?
O4 C32 1.262(7) . ?
O5 C3 1.299(6) . ?
O6 C5 1.265(7) . ?
O7 C7 1.293(7) . ?
O8 C50 1.237(7) . ?
O9 C52 1.251(7) . ?
O10 C44 1.252(7) . ?
O11 C2 1.264(7) . ?
O12 C10 1.296(6) . ?
O13 C8 1.268(6) . ?
O14 C12 1.252(7) . ?
O15 C16 1.253(7) . ?
O16 C22 1.251(7) . ?
O17 C40 1.296(7) . ?
O18 C33 1.309(7) . ?
O19 C35 1.262(7) . ?
O20 C37 1.307(7) . ?
O21 C38 1.246(8) . ?
O22 C42 1.247(7) . ?
O23 C46 1.254(7) . ?
O24 C48 1.250(7) . ?
C1 C2 1.507(8) . ?
C1 H1A 0.9800 . ?
C1 H1B 0.9800 . ?
C1 H1C 0.9800 . ?
C2 C6 1.402(8) . ?
C3 C4 1.377(8) . ?
C3 C24 1.494(9) . ?
C4 C5 1.399(9) . ?
C4 H4 0.9500 . ?
C5 C25 1.496(8) . ?
C6 C7 1.380(9) . ?
C6 H6 0.9500 . ?
C7 C26 1.498(8) . ?
C8 C9 1.399(8) . ?
C8 C27 1.497(8) . ?
C9 C10 1.375(8) . ?
C9 H9 0.9500 . ?
C10 C11 1.506(7) . ?
C11 H11A 0.9800 . ?
C11 H11B 0.9800 . ?
C11 H11C 0.9800 . ?
C12 C28 1.386(8) . ?
C12 C13 1.523(8) . ?
C14 C28 1.376(8) . ?
C14 C15 1.535(9) . ?
C16 C29 1.386(9) . ?
C16 C17 1.517(9) . ?
C18 C30 1.400(8) . ?
C18 C19 1.529(8) . ?
C20 C30 1.389(8) . ?
C20 C21 1.537(9) . ?
C22 C29 1.384(8) . ?
C22 C23 1.528(8) . ?
C24 H24A 0.9800 . ?
C24 H24B 0.9800 . ?
C24 H24C 0.9800 . ?
C25 H25A 0.9800 . ?
C25 H25B 0.9800 . ?
C25 H25C 0.9800 . ?
C26 H26A 0.9800 . ?
C26 H26B 0.9800 . ?
C26 H26C 0.9800 . ?
C27 H27A 0.9800 . ?
C27 H27B 0.9800 . ?
C27 H27C 0.9800 . ?
C28 H28 0.9500 . ?
C29 H29 0.9500 . ?
C30 H30 0.9500 . ?
C31 C32 1.506(9) . ?
C31 H31A 0.9800 . ?
C31 H31B 0.9800 . ?
C31 H31C 0.9800 . ?
C32 C36 1.397(9) . ?
C33 C34 1.384(9) . ?
C33 C54 1.490(9) . ?
C34 C35 1.399(9) . ?
C34 H34 0.9500 . ?
C35 C55 1.507(8) . ?
C36 C37 1.380(9) . ?
C36 H36 0.9500 . ?
C37 C56 1.487(8) . ?
C38 C39 1.407(10) . ?
C38 C57 1.512(9) . ?
C39 C40 1.373(9) . ?
C39 H39 0.9500 . ?
C40 C41 1.499(9) . ?
C41 H41A 0.9800 . ?
C41 H41B 0.9800 . ?
C41 H41C 0.9800 . ?
C42 C58 1.386(9) . ?
C42 C43 1.534(9) . ?
C44 C59 1.378(9) . ?
C44 C45 1.538(9) . ?
C46 C60 1.392(9) . ?
C46 C47 1.521(8) . ?
C48 C58 1.383(8) . ?
C48 C49 1.533(9) . ?
C50 C60 1.395(8) . ?
C50 C51 1.554(10) . ?
C52 C59 1.382(8) . ?
C52 C53 1.534(9) . ?
C54 H54A 0.9800 . ?
C54 H54B 0.9800 . ?
C54 H54C 0.9800 . ?
C55 H55A 0.9800 . ?
C55 H55B 0.9800 . ?
C55 H55C 0.9800 . ?
C56 H56A 0.9800 . ?
C56 H56B 0.9800 . ?
C56 H56C 0.9800 . ?
C57 H57A 0.9800 . ?
C57 H57B 0.9800 . ?
C57 H57C 0.9800 . ?
C58 H58 0.9500 . ?
C59 H59 0.9500 . ?
C60 H60 0.9500 . ?

loop_
_geom_angle_atom_site_label_1
_geom_angle_atom_site_label_2
_geom_angle_atom_site_label_3
_geom_angle
_geom_angle_site_symmetry_1
_geom_angle_site_symmetry_3
_geom_angle_publ_flag
O15 Sm1 O14 75.08(13) . . ?
O15 Sm1 O2 137.66(13) . . ?
O14 Sm1 O2 70.94(13) . . ?
O15 Sm1 O1 70.24(13) . . ?
O14 Sm1 O1 136.78(13) . . ?
O2 Sm1 O1 122.11(13) . . ?
O15 Sm1 O3 79.06(14) . . ?
O14 Sm1 O3 78.49(13) . . ?
O2 Sm1 O3 70.15(14) . . ?
O1 Sm1 O3 70.39(13) . . ?
O15 Sm1 O16 71.06(13) . . ?
O14 Sm1 O16 70.16(13) . . ?
O2 Sm1 O16 118.02(13) . . ?
O1 Sm1 O16 119.43(13) . . ?
O3 Sm1 O16 141.02(13) . . ?
O15 Sm1 O5 140.14(12) . . ?
O14 Sm1 O5 142.96(12) . . ?
O2 Sm1 O5 72.60(12) . . ?
O1 Sm1 O5 70.71(12) . . ?
O3 Sm1 O5 95.20(13) . . ?
O16 Sm1 O5 123.78(12) . . ?
O15 Sm1 O12 98.27(12) . . ?
O14 Sm1 O12 141.16(13) . . ?
O2 Sm1 O12 124.04(12) . . ?
O1 Sm1 O12 70.12(12) . . ?
O3 Sm1 O12 138.78(12) . . ?
O16 Sm1 O12 71.52(12) . . ?
O5 Sm1 O12 60.68(11) . . ?
O15 Sm1 O7 141.09(13) . . ?
O14 Sm1 O7 102.02(12) . . ?
O2 Sm1 O7 71.71(13) . . ?
O1 Sm1 O7 121.15(12) . . ?
O3 Sm1 O7 139.27(13) . . ?
O16 Sm1 O7 71.60(12) . . ?
O5 Sm1 O7 59.74(12) . . ?
O12 Sm1 O7 59.31(11) . . ?
O15 Sm1 Co1 133.34(10) . . ?
O14 Sm1 Co1 137.36(10) . . ?
O2 Sm1 Co1 89.00(9) . . ?
O1 Sm1 Co1 85.82(9) . . ?
O3 Sm1 Co1 130.39(9) . . ?
O16 Sm1 Co1 88.59(9) . . ?
O5 Sm1 Co1 35.20(8) . . ?
O12 Sm1 Co1 35.10(8) . . ?
O7 Sm1 Co1 35.34(8) . . ?
O23 Sm2 O10 71.37(13) . . ?
O23 Sm2 O22 138.95(14) . . ?
O10 Sm2 O22 77.15(13) . . ?
O23 Sm2 O24 116.80(13) . . ?
O10 Sm2 O24 136.17(14) . . ?
O22 Sm2 O24 70.85(12) . . ?
O23 Sm2 O9 119.46(13) . . ?
O10 Sm2 O9 70.39(13) . . ?
O22 Sm2 O9 71.39(14) . . ?
O24 Sm2 O9 123.40(13) . . ?
O23 Sm2 O8 70.95(13) . . ?
O10 Sm2 O8 74.69(14) . . ?
O22 Sm2 O8 75.88(14) . . ?
O24 Sm2 O8 69.10(14) . . ?
O9 Sm2 O8 136.25(14) . . ?
O23 Sm2 O17 127.25(13) . . ?
O10 Sm2 O17 140.97(13) . . ?
O22 Sm2 O17 93.76(13) . . ?
O24 Sm2 O17 71.39(13) . . ?
O9 Sm2 O17 70.74(13) . . ?
O8 Sm2 O17 140.41(13) . . ?
O23 Sm2 O18 73.36(13) . . ?
O10 Sm2 O18 143.59(13) . . ?
O22 Sm2 O18 138.21(12) . . ?
O24 Sm2 O18 69.68(12) . . ?
O9 Sm2 O18 121.72(13) . . ?
O8 Sm2 O18 102.03(13) . . ?
O17 Sm2 O18 60.91(12) . . ?
O23 Sm2 O20 74.79(13) . . ?
O10 Sm2 O20 102.90(13) . . ?
O22 Sm2 O20 139.00(13) . . ?
O24 Sm2 O20 120.91(12) . . ?
O9 Sm2 O20 70.29(13) . . ?
O8 Sm2 O20 144.52(13) . . ?
O17 Sm2 O20 60.06(12) . . ?
O18 Sm2 O20 58.62(12) . . ?
O23 Sm2 Co2 92.08(10) . . ?
O10 Sm2 Co2 138.15(10) . . ?
O22 Sm2 Co2 128.91(10) . . ?
O24 Sm2 Co2 85.68(9) . . ?
O9 Sm2 Co2 86.73(10) . . ?
O8 Sm2 Co2 136.93(10) . . ?
O17 Sm2 Co2 35.17(9) . . ?
O18 Sm2 Co2 35.09(9) . . ?
O20 Sm2 Co2 35.32(8) . . ?
O6 Co1 O11 86.84(17) . . ?
O6 Co1 O13 88.34(16) . . ?
O11 Co1 O13 88.97(17) . . ?
O6 Co1 O12 174.98(17) . . ?
O11 Co1 O12 90.95(16) . . ?
O13 Co1 O12 96.13(16) . . ?
O6 Co1 O5 96.17(17) . . ?
O11 Co1 O5 176.80(17) . . ?
O13 Co1 O5 90.04(16) . . ?
O12 Co1 O5 86.13(15) . . ?
O6 Co1 O7 91.17(16) . . ?
O11 Co1 O7 96.09(17) . . ?
O13 Co1 O7 174.88(17) . . ?
O12 Co1 O7 84.57(16) . . ?
O5 Co1 O7 84.94(16) . . ?
O6 Co1 Sm1 127.43(12) . . ?
O11 Co1 Sm1 127.63(12) . . ?
O13 Co1 Sm1 124.85(12) . . ?
O12 Co1 Sm1 51.24(11) . . ?
O5 Co1 Sm1 50.98(11) . . ?
O7 Co1 Sm1 52.07(11) . . ?
O4 Co2 O19 87.73(17) . . ?
O4 Co2 O21 87.03(19) . . ?
O19 Co2 O21 89.57(18) . . ?
O4 Co2 O18 91.18(18) . . ?
O19 Co2 O18 96.01(17) . . ?
O21 Co2 O18 174.07(17) . . ?
O4 Co2 O17 176.22(18) . . ?
O19 Co2 O17 90.07(17) . . ?
O21 Co2 O17 96.02(18) . . ?
O18 Co2 O17 86.00(16) . . ?
O4 Co2 O20 96.85(17) . . ?
O19 Co2 O20 175.38(17) . . ?
O21 Co2 O20 91.30(17) . . ?
O18 Co2 O20 83.30(17) . . ?
O17 Co2 O20 85.33(16) . . ?
O4 Co2 Sm2 128.76(13) . . ?
O19 Co2 Sm2 124.11(12) . . ?
O21 Co2 Sm2 126.91(13) . . ?
O18 Co2 Sm2 50.84(12) . . ?
O17 Co2 Sm2 50.63(11) . . ?
O20 Co2 Sm2 52.16(12) . . ?
C18 O1 Sm1 136.4(4) . . ?
C14 O2 Sm1 133.0(4) . . ?
C20 O3 Sm1 136.7(4) . . ?
C32 O4 Co2 123.0(4) . . ?
C3 O5 Co1 123.0(4) . . ?
C3 O5 Sm1 135.3(3) . . ?
Co1 O5 Sm1 93.82(14) . . ?
C5 O6 Co1 123.3(4) . . ?
C7 O7 Co1 123.4(4) . . ?
C7 O7 Sm1 135.0(3) . . ?
Co1 O7 Sm1 92.60(14) . . ?
C50 O8 Sm2 134.5(4) . . ?
C52 O9 Sm2 134.5(4) . . ?
C44 O10 Sm2 134.2(4) . . ?
C2 O11 Co1 122.9(4) . . ?
C10 O12 Co1 123.6(3) . . ?
C10 O12 Sm1 131.6(3) . . ?
Co1 O12 Sm1 93.66(13) . . ?
C8 O13 Co1 123.1(3) . . ?
C12 O14 Sm1 134.7(4) . . ?
C16 O15 Sm1 134.3(4) . . ?
C22 O16 Sm1 133.3(4) . . ?
C40 O17 Co2 123.1(4) . . ?
C40 O17 Sm2 133.3(4) . . ?
Co2 O17 Sm2 94.20(14) . . ?
C33 O18 Co2 123.1(4) . . ?
C33 O18 Sm2 132.8(4) . . ?
Co2 O18 Sm2 94.07(15) . . ?
C35 O19 Co2 123.6(4) . . ?
C37 O20 Co2 122.9(4) . . ?
C37 O20 Sm2 133.7(4) . . ?
Co2 O20 Sm2 92.53(14) . . ?
C38 O21 Co2 123.9(4) . . ?
C42 O22 Sm2 134.9(4) . . ?
C46 O23 Sm2 134.4(4) . . ?
C48 O24 Sm2 134.7(4) . . ?
C2 C1 H1A 109.5 . . ?
C2 C1 H1B 109.5 . . ?
H1A C1 H1B 109.5 . . ?
C2 C1 H1C 109.5 . . ?
H1A C1 H1C 109.5 . . ?
H1B C1 H1C 109.5 . . ?
O11 C2 C6 125.5(6) . . ?
O11 C2 C1 114.9(5) . . ?
C6 C2 C1 119.6(6) . . ?
O5 C3 C4 123.4(6) . . ?
O5 C3 C24 114.8(5) . . ?
C4 C3 C24 121.7(5) . . ?
C3 C4 C5 125.7(6) . . ?
C3 C4 H4 117.2 . . ?
C5 C4 H4 117.2 . . ?
O6 C5 C4 125.0(5) . . ?
O6 C5 C25 114.9(6) . . ?
C4 C5 C25 120.0(6) . . ?
C7 C6 C2 125.3(6) . . ?
C7 C6 H6 117.3 . . ?
C2 C6 H6 117.3 . . ?
O7 C7 C6 123.6(6) . . ?
O7 C7 C26 114.7(5) . . ?
C6 C7 C26 121.8(6) . . ?
O13 C8 C9 125.9(5) . . ?
O13 C8 C27 114.8(5) . . ?
C9 C8 C27 119.2(5) . . ?
C10 C9 C8 124.7(5) . . ?
C10 C9 H9 117.7 . . ?
C8 C9 H9 117.7 . . ?
O12 C10 C9 123.9(5) . . ?
O12 C10 C11 114.6(5) . . ?
C9 C10 C11 121.4(5) . . ?
C10 C11 H11A 109.5 . . ?
C10 C11 H11B 109.5 . . ?
H11A C11 H11B 109.5 . . ?
C10 C11 H11C 109.5 . . ?
H11A C11 H11C 109.5 . . ?
H11B C11 H11C 109.5 . . ?
O14 C12 C28 127.2(5) . . ?
O14 C12 C13 113.5(5) . . ?
C28 C12 C13 119.3(5) . . ?
F13 C13 F18 106.8(5) . . ?
F13 C13 F19 107.4(6) . . ?
F18 C13 F19 106.5(5) . . ?
F13 C13 C12 110.7(5) . . ?
F18 C13 C12 114.2(5) . . ?
F19 C13 C12 110.9(5) . . ?
O2 C14 C28 128.9(6) . . ?
O2 C14 C15 113.8(5) . . ?
C28 C14 C15 117.4(6) . . ?
F14B C15 F20 116.0(8) . . ?
F20 C15 F21A 116.6(7) . . ?
F20 C15 F14A 99.9(7) . . ?
F21A C15 F14A 100.3(8) . . ?
F14B C15 F21B 102.7(8) . . ?
F20 C15 F21B 96.7(7) . . ?
F14B C15 C14 117.3(8) . . ?
F20 C15 C14 115.9(6) . . ?
F21A C15 C14 113.7(7) . . ?
F14A C15 C14 107.6(6) . . ?
F21B C15 C14 103.9(7) . . ?
O15 C16 C29 127.5(6) . . ?
O15 C16 C17 114.5(6) . . ?
C29 C16 C17 117.9(5) . . ?
F2B C17 F22 118.4(8) . . ?
F15A C17 F22 120.1(8) . . ?
F2B C17 F15B 101.7(9) . . ?
F22 C17 F15B 95.8(7) . . ?
F15A C17 F2A 96.8(7) . . ?
F22 C17 F2A 93.9(7) . . ?
F2B C17 C16 114.4(8) . . ?
F15A C17 C16 117.2(7) . . ?
F22 C17 C16 116.2(6) . . ?
F15B C17 C16 106.2(7) . . ?
F2A C17 C16 104.9(6) . . ?
O1 C18 C30 128.0(5) . . ?
O1 C18 C19 113.5(5) . . ?
C30 C18 C19 118.5(6) . . ?
F23A C19 F1 116.4(7) . . ?
F23A C19 F3 93.1(7) . . ?
F1 C19 F3 106.5(6) . . ?
F1 C19 F23B 98.2(6) . . ?
F3 C19 F23B 118.3(6) . . ?
F23A C19 C18 115.7(7) . . ?
F1 C19 C18 112.6(5) . . ?
F3 C19 C18 110.3(6) . . ?
F23B C19 C18 110.4(6) . . ?
O3 C20 C30 128.1(6) . . ?
O3 C20 C21 114.5(5) . . ?
C30 C20 C21 117.4(5) . . ?
F24 C21 F25 108.4(6) . . ?
F24 C21 F16 106.7(6) . . ?
F25 C21 F16 106.2(6) . . ?
F24 C21 C20 114.0(6) . . ?
F25 C21 C20 111.2(6) . . ?
F16 C21 C20 110.0(6) . . ?
O16 C22 C29 127.9(6) . . ?
O16 C22 C23 113.4(5) . . ?
C29 C22 C23 118.7(5) . . ?
F17 C23 F26 106.8(6) . . ?
F17 C23 F27 108.1(5) . . ?
F26 C23 F27 105.1(5) . . ?
F17 C23 C22 111.3(5) . . ?
F26 C23 C22 111.3(5) . . ?
F27 C23 C22 113.9(6) . . ?
C3 C24 H24A 109.5 . . ?
C3 C24 H24B 109.5 . . ?
H24A C24 H24B 109.5 . . ?
C3 C24 H24C 109.5 . . ?
H24A C24 H24C 109.5 . . ?
H24B C24 H24C 109.5 . . ?
C5 C25 H25A 109.5 . . ?
C5 C25 H25B 109.5 . . ?
H25A C25 H25B 109.5 . . ?
C5 C25 H25C 109.5 . . ?
H25A C25 H25C 109.5 . . ?
H25B C25 H25C 109.5 . . ?
C7 C26 H26A 109.5 . . ?
C7 C26 H26B 109.5 . . ?
H26A C26 H26B 109.5 . . ?
C7 C26 H26C 109.5 . . ?
H26A C26 H26C 109.5 . . ?
H26B C26 H26C 109.5 . . ?
C8 C27 H27A 109.5 . . ?
C8 C27 H27B 109.5 . . ?
H27A C27 H27B 109.5 . . ?
C8 C27 H27C 109.5 . . ?
H27A C27 H27C 109.5 . . ?
H27B C27 H27C 109.5 . . ?
C14 C28 C12 120.8(5) . . ?
C14 C28 H28 119.6 . . ?
C12 C28 H28 119.6 . . ?
C22 C29 C16 121.6(5) . . ?
C22 C29 H29 119.2 . . ?
C16 C29 H29 119.2 . . ?
C20 C30 C18 120.1(5) . . ?
C20 C30 H30 120.0 . . ?
C18 C30 H30 120.0 . . ?
C32 C31 H31A 109.5 . . ?
C32 C31 H31B 109.5 . . ?
H31A C31 H31B 109.5 . . ?
C32 C31 H31C 109.5 . . ?
H31A C31 H31C 109.5 . . ?
H31B C31 H31C 109.5 . . ?
O4 C32 C36 125.7(6) . . ?
O4 C32 C31 114.6(6) . . ?
C36 C32 C31 119.7(6) . . ?
O18 C33 C34 123.4(6) . . ?
O18 C33 C54 114.3(6) . . ?
C34 C33 C54 122.2(6) . . ?
C33 C34 C35 124.9(6) . . ?
C33 C34 H34 117.5 . . ?
C35 C34 H34 117.5 . . ?
O19 C35 C34 125.5(6) . . ?
O19 C35 C55 114.9(6) . . ?
C34 C35 C55 119.6(6) . . ?
C37 C36 C32 125.4(6) . . ?
C37 C36 H36 117.3 . . ?
C32 C36 H36 117.3 . . ?
O20 C37 C36 123.9(5) . . ?
O20 C37 C56 114.3(6) . . ?
C36 C37 C56 121.8(6) . . ?
O21 C38 C39 125.4(6) . . ?
O21 C38 C57 115.4(6) . . ?
C39 C38 C57 119.3(6) . . ?
C40 C39 C38 124.9(6) . . ?
C40 C39 H39 117.5 . . ?
C38 C39 H39 117.5 . . ?
O17 C40 C39 124.1(6) . . ?
O17 C40 C41 114.4(6) . . ?
C39 C40 C41 121.5(6) . . ?
C40 C41 H41A 109.5 . . ?
C40 C41 H41B 109.5 . . ?
H41A C41 H41B 109.5 . . ?
C40 C41 H41C 109.5 . . ?
H41A C41 H41C 109.5 . . ?
H41B C41 H41C 109.5 . . ?
O22 C42 C58 128.2(6) . . ?
O22 C42 C43 113.3(6) . . ?
C58 C42 C43 118.5(6) . . ?
F12A C43 F28 116.5(9) . . ?
F28 C43 F9B 126.3(9) . . ?
F12A C43 F9A 106.3(8) . . ?
F28 C43 F9A 92.4(9) . . ?
F28 C43 F12B 93.2(8) . . ?
F9B C43 F12B 94.9(8) . . ?
F12A C43 C42 114.4(9) . . ?
F28 C43 C42 115.0(7) . . ?
F9B C43 C42 113.8(8) . . ?
F9A C43 C42 109.3(7) . . ?
F12B C43 C42 105.1(8) . . ?
O10 C44 C59 128.7(6) . . ?
O10 C44 C45 113.4(5) . . ?
C59 C44 C45 117.9(5) . . ?
F10 C45 F32 106.5(6) . . ?
F10 C45 F11B 95.9(7) . . ?
F32 C45 F11B 118.9(8) . . ?
F10 C45 F11A 119.7(7) . . ?
F32 C45 F11A 92.9(7) . . ?
F10 C45 C44 114.0(6) . . ?
F32 C45 C44 110.8(6) . . ?
F11B C45 C44 110.0(7) . . ?
F11A C45 C44 110.6(7) . . ?
O23 C46 C60 127.6(5) . . ?
O23 C46 C47 114.1(6) . . ?
C60 C46 C47 118.2(6) . . ?
F29 C47 F34 106.5(6) . . ?
F29 C47 F33 107.5(6) . . ?
F34 C47 F33 106.7(6) . . ?
F29 C47 C46 111.0(6) . . ?
F34 C47 C46 110.4(6) . . ?
F33 C47 C46 114.2(6) . . ?
O24 C48 C58 128.1(6) . . ?
O24 C48 C49 112.3(5) . . ?
C58 C48 C49 119.6(5) . . ?
F30 C49 F35 107.4(6) . . ?
F30 C49 F36 108.0(6) . . ?
F35 C49 F36 107.0(6) . . ?
F30 C49 C48 111.0(6) . . ?
F35 C49 C48 109.9(6) . . ?
F36 C49 C48 113.4(6) . . ?
O8 C50 C60 127.7(6) . . ?
O8 C50 C51 114.4(6) . . ?
C60 C50 C51 117.7(6) . . ?
F37 C51 F31B 125.5(9) . . ?
F37 C51 F5 105.6(7) . . ?
F31B C51 F5 87.3(9) . . ?
F37 C51 F31A 95.7(9) . . ?
F5 C51 F31A 122.4(8) . . ?
F37 C51 C50 113.3(7) . . ?
F31B C51 C50 111.9(7) . . ?
F5 C51 C50 108.4(8) . . ?
F31A C51 C50 110.8(7) . . ?
O9 C52 C59 128.3(6) . . ?
O9 C52 C53 115.0(5) . . ?
C59 C52 C53 116.7(6) . . ?
F7B C53 F6B 74.1(8) . . ?
F7B C53 F4 111.3(8) . . ?
F6B C53 F4 119.1(8) . . ?
F4 C53 F6A 99.9(7) . . ?
F4 C53 F7A 99.3(7) . . ?
F6A C53 F7A 127.9(8) . . ?
F7B C53 C52 117.0(7) . . ?
F6B C53 C52 115.6(8) . . ?
F4 C53 C52 113.9(5) . . ?
F6A C53 C52 109.5(8) . . ?
F7A C53 C52 105.9(6) . . ?
C33 C54 H54A 109.5 . . ?
C33 C54 H54B 109.5 . . ?
H54A C54 H54B 109.5 . . ?
C33 C54 H54C 109.5 . . ?
H54A C54 H54C 109.5 . . ?
H54B C54 H54C 109.5 . . ?
C35 C55 H55A 109.5 . . ?
C35 C55 H55B 109.5 . . ?
H55A C55 H55B 109.5 . . ?
C35 C55 H55C 109.5 . . ?
H55A C55 H55C 109.5 . . ?
H55B C55 H55C 109.5 . . ?
C37 C56 H56A 109.5 . . ?
C37 C56 H56B 109.5 . . ?
H56A C56 H56B 109.5 . . ?
C37 C56 H56C 109.5 . . ?
H56A C56 H56C 109.5 . . ?
H56B C56 H56C 109.5 . . ?
C38 C57 H57A 109.5 . . ?
C38 C57 H57B 109.5 . . ?
H57A C57 H57B 109.5 . . ?
C38 C57 H57C 109.5 . . ?
H57A C57 H57C 109.5 . . ?
H57B C57 H57C 109.5 . . ?
C48 C58 C42 120.9(6) . . ?
C48 C58 H58 119.6 . . ?
C42 C58 H58 119.6 . . ?
C44 C59 C52 120.0(6) . . ?
C44 C59 H59 120.0 . . ?
C52 C59 H59 120.0 . . ?
C46 C60 C50 121.0(6) . . ?
C46 C60 H60 119.5 . . ?
C50 C60 H60 119.5 . . ?

loop_
_geom_torsion_atom_site_label_1
_geom_torsion_atom_site_label_2
_geom_torsion_atom_site_label_3
_geom_torsion_atom_site_label_4
_geom_torsion
_geom_torsion_site_symmetry_1
_geom_torsion_site_symmetry_2
_geom_torsion_site_symmetry_3
_geom_torsion_site_symmetry_4
_geom_torsion_publ_flag
O19 Co2 O4 C32 165.4(5) . . . . ?
O21 Co2 O4 C32 75.7(5) . . . . ?
O18 Co2 O4 C32 -98.7(5) . . . . ?
O20 Co2 O4 C32 -15.3(5) . . . . ?
Sm2 Co2 O4 C32 -61.2(5) . . . . ?
O6 Co1 O5 C3 -18.8(4) . . . . ?
O13 Co1 O5 C3 69.5(4) . . . . ?
O12 Co1 O5 C3 165.7(4) . . . . ?
O7 Co1 O5 C3 -109.5(4) . . . . ?
Sm1 Co1 O5 C3 -153.2(5) . . . . ?
O6 Co1 O5 Sm1 134.36(14) . . . . ?
O13 Co1 O5 Sm1 -137.30(14) . . . . ?
O12 Co1 O5 Sm1 -41.16(14) . . . . ?
O7 Co1 O5 Sm1 43.73(14) . . . . ?
O11 Co1 O6 C5 -161.6(4) . . . . ?
O13 Co1 O6 C5 -72.5(4) . . . . ?
O5 Co1 O6 C5 17.4(4) . . . . ?
O7 Co1 O6 C5 102.4(4) . . . . ?
Sm1 Co1 O6 C5 61.7(5) . . . . ?
O6 Co1 O7 C7 69.7(4) . . . . ?
O11 Co1 O7 C7 -17.3(4) . . . . ?
O12 Co1 O7 C7 -107.7(4) . . . . ?
O5 Co1 O7 C7 165.8(4) . . . . ?
Sm1 Co1 O7 C7 -151.3(5) . . . . ?
O6 Co1 O7 Sm1 -139.00(15) . . . . ?
O11 Co1 O7 Sm1 134.05(14) . . . . ?
O12 Co1 O7 Sm1 43.67(14) . . . . ?
O5 Co1 O7 Sm1 -42.91(14) . . . . ?
O6 Co1 O11 C2 -72.6(4) . . . . ?
O13 Co1 O11 C2 -161.0(4) . . . . ?
O12 Co1 O11 C2 102.9(4) . . . . ?
O7 Co1 O11 C2 18.3(4) . . . . ?
Sm1 Co1 O11 C2 64.0(4) . . . . ?
O11 Co1 O12 C10 72.4(4) . . . . ?
O13 Co1 O12 C10 -16.6(4) . . . . ?
O5 Co1 O12 C10 -106.3(4) . . . . ?
O7 Co1 O12 C10 168.5(4) . . . . ?
Sm1 Co1 O12 C10 -147.2(4) . . . . ?
O11 Co1 O12 Sm1 -140.33(15) . . . . ?
O13 Co1 O12 Sm1 130.60(15) . . . . ?
O5 Co1 O12 Sm1 40.98(14) . . . . ?
O7 Co1 O12 Sm1 -44.30(14) . . . . ?
O6 Co1 O13 C8 -164.2(4) . . . . ?
O11 Co1 O13 C8 -77.3(4) . . . . ?
O12 Co1 O13 C8 13.5(4) . . . . ?
O5 Co1 O13 C8 99.7(4) . . . . ?
Sm1 Co1 O13 C8 59.7(5) . . . . ?
O19 Co2 O17 C40 -73.2(4) . . . . ?
O21 Co2 O17 C40 16.4(4) . . . . ?
O18 Co2 O17 C40 -169.2(4) . . . . ?
O20 Co2 O17 C40 107.2(4) . . . . ?
Sm2 Co2 O17 C40 150.4(5) . . . . ?
O19 Co2 O17 Sm2 136.43(16) . . . . ?
O21 Co2 O17 Sm2 -133.99(15) . . . . ?
O18 Co2 O17 Sm2 40.41(14) . . . . ?
O20 Co2 O17 Sm2 -43.18(15) . . . . ?
O4 Co2 O18 C33 -68.4(4) . . . . ?
O19 Co2 O18 C33 19.4(4) . . . . ?
O17 Co2 O18 C33 109.0(4) . . . . ?
O20 Co2 O18 C33 -165.2(4) . . . . ?
Sm2 Co2 O18 C33 149.3(5) . . . . ?
O4 Co2 O18 Sm2 142.25(15) . . . . ?
O19 Co2 O18 Sm2 -129.91(15) . . . . ?
O17 Co2 O18 Sm2 -40.26(14) . . . . ?
O20 Co2 O18 Sm2 45.49(14) . . . . ?
O4 Co2 O19 C35 75.2(5) . . . . ?
O21 Co2 O19 C35 162.2(5) . . . . ?
O18 Co2 O19 C35 -15.8(5) . . . . ?
O17 Co2 O19 C35 -101.8(4) . . . . ?
Sm2 Co2 O19 C35 -61.7(5) . . . . ?
O4 Co2 O20 C37 13.7(5) . . . . ?
O21 Co2 O20 C37 -73.5(4) . . . . ?
O18 Co2 O20 C37 104.1(4) . . . . ?
O17 Co2 O20 C37 -169.4(4) . . . . ?
Sm2 Co2 O20 C37 148.5(5) . . . . ?
O4 Co2 O20 Sm2 -134.84(16) . . . . ?
O21 Co2 O20 Sm2 137.99(16) . . . . ?
O18 Co2 O20 Sm2 -44.45(14) . . . . ?
O17 Co2 O20 Sm2 42.06(14) . . . . ?
O4 Co2 O21 C38 165.5(5) . . . . ?
O19 Co2 O21 C38 77.7(5) . . . . ?
O17 Co2 O21 C38 -12.3(5) . . . . ?
O20 Co2 O21 C38 -97.8(5) . . . . ?
Sm2 Co2 O21 C38 -56.4(5) . . . . ?
Co1 O11 C2 C6 -10.4(8) . . . . ?
Co1 O11 C2 C1 170.9(4) . . . . ?
Co1 O5 C3 C4 10.9(8) . . . . ?
Sm1 O5 C3 C4 -129.3(5) . . . . ?
Co1 O5 C3 C24 -171.2(4) . . . . ?
Sm1 O5 C3 C24 48.6(7) . . . . ?
O5 C3 C4 C5 4.7(10) . . . . ?
C24 C3 C4 C5 -173.0(6) . . . . ?
Co1 O6 C5 C4 -8.0(8) . . . . ?
Co1 O6 C5 C25 173.6(4) . . . . ?
C3 C4 C5 O6 -6.5(10) . . . . ?
C3 C4 C5 C25 171.8(6) . . . . ?
O11 C2 C6 C7 -5.1(10) . . . . ?
C1 C2 C6 C7 173.5(6) . . . . ?
Co1 O7 C7 C6 8.0(8) . . . . ?
Sm1 O7 C7 C6 -129.3(5) . . . . ?
Co1 O7 C7 C26 -171.5(4) . . . . ?
Sm1 O7 C7 C26 51.2(7) . . . . ?
C2 C6 C7 O7 6.3(10) . . . . ?
C2 C6 C7 C26 -174.1(6) . . . . ?
Co1 O13 C8 C9 -3.4(8) . . . . ?
Co1 O13 C8 C27 179.6(4) . . . . ?
O13 C8 C9 C10 -9.5(10) . . . . ?
C27 C8 C9 C10 167.3(6) . . . . ?
Co1 O12 C10 C9 9.5(7) . . . . ?
Sm1 O12 C10 C9 -124.2(5) . . . . ?
Co1 O12 C10 C11 -171.4(4) . . . . ?
Sm1 O12 C10 C11 54.9(6) . . . . ?
C8 C9 C10 O12 6.0(9) . . . . ?
C8 C9 C10 C11 -173.1(5) . . . . ?
Sm1 O14 C12 C28 11.3(9) . . . . ?
Sm1 O14 C12 C13 -170.5(4) . . . . ?
O14 C12 C13 F13 64.0(7) . . . . ?
C28 C12 C13 F13 -117.6(6) . . . . ?
O14 C12 C13 F18 -175.4(5) . . . . ?
C28 C12 C13 F18 3.0(8) . . . . ?
O14 C12 C13 F19 -55.1(7) . . . . ?
C28 C12 C13 F19 123.3(6) . . . . ?
Sm1 O2 C14 C28 -19.0(10) . . . . ?
Sm1 O2 C14 C15 161.8(4) . . . . ?
O2 C14 C15 F14B 44.6(11) . . . . ?
C28 C14 C15 F14B -134.8(9) . . . . ?
O2 C14 C15 F20 -172.5(6) . . . . ?
C28 C14 C15 F20 8.2(10) . . . . ?
O2 C14 C15 F21A -33.4(10) . . . . ?
C28 C14 C15 F21A 147.3(8) . . . . ?
O2 C14 C15 F14A 76.8(8) . . . . ?
C28 C14 C15 F14A -102.6(8) . . . . ?
O2 C14 C15 F21B -67.9(8) . . . . ?
C28 C14 C15 F21B 112.8(7) . . . . ?
Sm1 O15 C16 C29 16.7(9) . . . . ?
Sm1 O15 C16 C17 -164.5(5) . . . . ?
O15 C16 C17 F2B -45.8(11) . . . . ?
C29 C16 C17 F2B 133.1(9) . . . . ?
O15 C16 C17 F15A 18.6(11) . . . . ?
C29 C16 C17 F15A -162.5(8) . . . . ?
O15 C16 C17 F22 170.6(7) . . . . ?
C29 C16 C17 F22 -10.5(10) . . . . ?
O15 C16 C17 F15B 65.5(8) . . . . ?
C29 C16 C17 F15B -115.6(7) . . . . ?
O15 C16 C17 F2A -87.3(8) . . . . ?
C29 C16 C17 F2A 91.5(7) . . . . ?
Sm1 O1 C18 C30 -7.5(10) . . . . ?
Sm1 O1 C18 C19 176.4(4) . . . . ?
O1 C18 C19 F23A 174.8(7) . . . . ?
C30 C18 C19 F23A -1.7(10) . . . . ?
O1 C18 C19 F1 -47.9(8) . . . . ?
C30 C18 C19 F1 135.6(6) . . . . ?
O1 C18 C19 F3 70.8(7) . . . . ?
C30 C18 C19 F3 -105.7(7) . . . . ?
O1 C18 C19 F23B -156.6(6) . . . . ?
C30 C18 C19 F23B 26.9(9) . . . . ?
Sm1 O3 C20 C30 -0.5(11) . . . . ?
Sm1 O3 C20 C21 177.9(4) . . . . ?
O3 C20 C21 F24 -163.7(6) . . . . ?
C30 C20 C21 F24 14.9(9) . . . . ?
O3 C20 C21 F25 -40.9(8) . . . . ?
C30 C20 C21 F25 137.7(6) . . . . ?
O3 C20 C21 F16 76.5(7) . . . . ?
C30 C20 C21 F16 -104.9(7) . . . . ?
Sm1 O16 C22 C29 -15.2(9) . . . . ?
Sm1 O16 C22 C23 165.5(4) . . . . ?
O16 C22 C23 F17 60.1(7) . . . . ?
C29 C22 C23 F17 -119.3(6) . . . . ?
O16 C22 C23 F26 -58.9(7) . . . . ?
C29 C22 C23 F26 121.7(6) . . . . ?
O16 C22 C23 F27 -177.5(5) . . . . ?
C29 C22 C23 F27 3.1(8) . . . . ?
O2 C14 C28 C12 -0.8(11) . . . . ?
C15 C14 C28 C12 178.4(6) . . . . ?
O14 C12 C28 C14 4.9(10) . . . . ?
C13 C12 C28 C14 -173.2(6) . . . . ?
O16 C22 C29 C16 -1.9(10) . . . . ?
C23 C22 C29 C16 177.5(5) . . . . ?
O15 C16 C29 C22 1.3(10) . . . . ?
C17 C16 C29 C22 -177.4(6) . . . . ?
O3 C20 C30 C18 3.7(11) . . . . ?
C21 C20 C30 C18 -174.7(6) . . . . ?
O1 C18 C30 C20 0.2(10) . . . . ?
C19 C18 C30 C20 176.1(6) . . . . ?
Co2 O4 C32 C36 9.3(9) . . . . ?
Co2 O4 C32 C31 -172.1(4) . . . . ?
Co2 O18 C33 C34 -12.5(8) . . . . ?
Sm2 O18 C33 C34 123.5(6) . . . . ?
Co2 O18 C33 C54 168.0(4) . . . . ?
Sm2 O18 C33 C54 -56.0(7) . . . . ?
O18 C33 C34 C35 -4.1(10) . . . . ?
C54 C33 C34 C35 175.3(6) . . . . ?
Co2 O19 C35 C34 5.1(8) . . . . ?
Co2 O19 C35 C55 -176.8(4) . . . . ?
C33 C34 C35 O19 8.4(10) . . . . ?
C33 C34 C35 C55 -169.7(6) . . . . ?
O4 C32 C36 C37 3.4(11) . . . . ?
C31 C32 C36 C37 -175.1(6) . . . . ?
Co2 O20 C37 C36 -6.0(8) . . . . ?
Sm2 O20 C37 C36 127.8(6) . . . . ?
Co2 O20 C37 C56 173.2(4) . . . . ?
Sm2 O20 C37 C56 -53.1(7) . . . . ?
C32 C36 C37 O20 -5.2(11) . . . . ?
C32 C36 C37 C56 175.8(6) . . . . ?
Co2 O21 C38 C39 2.0(9) . . . . ?
Co2 O21 C38 C57 -178.7(4) . . . . ?
O21 C38 C39 C40 9.6(11) . . . . ?
C57 C38 C39 C40 -169.7(6) . . . . ?
Co2 O17 C40 C39 -10.6(8) . . . . ?
Sm2 O17 C40 C39 126.8(6) . . . . ?
Co2 O17 C40 C41 170.4(4) . . . . ?
Sm2 O17 C40 C41 -52.2(7) . . . . ?
C38 C39 C40 O17 -4.6(11) . . . . ?
C38 C39 C40 C41 174.3(6) . . . . ?
Sm2 O22 C42 C58 -10.3(11) . . . . ?
Sm2 O22 C42 C43 171.5(5) . . . . ?
O22 C42 C43 F12A 93.6(10) . . . . ?
C58 C42 C43 F12A -84.7(11) . . . . ?
O22 C42 C43 F28 -45.1(12) . . . . ?
C58 C42 C43 F28 136.5(9) . . . . ?
O22 C42 C43 F9B 158.1(9) . . . . ?
C58 C42 C43 F9B -20.2(13) . . . . ?
O22 C42 C43 F9A -147.4(7) . . . . ?
C58 C42 C43 F9A 34.2(10) . . . . ?
O22 C42 C43 F12B 55.7(9) . . . . ?
C58 C42 C43 F12B -122.6(8) . . . . ?
Sm2 O10 C44 C59 -17.0(10) . . . . ?
Sm2 O10 C44 C45 161.3(4) . . . . ?
O10 C44 C45 F10 -173.2(6) . . . . ?
C59 C44 C45 F10 5.3(9) . . . . ?
O10 C44 C45 F32 -53.1(7) . . . . ?
C59 C44 C45 F32 125.4(7) . . . . ?
O10 C44 C45 F11B 80.5(8) . . . . ?
C59 C44 C45 F11B -101.0(8) . . . . ?
O10 C44 C45 F11A 48.5(8) . . . . ?
C59 C44 C45 F11A -133.0(7) . . . . ?
Sm2 O23 C46 C60 15.9(10) . . . . ?
Sm2 O23 C46 C47 -166.8(4) . . . . ?
O23 C46 C47 F29 -58.0(8) . . . . ?
C60 C46 C47 F29 119.6(7) . . . . ?
O23 C46 C47 F34 59.9(8) . . . . ?
C60 C46 C47 F34 -122.5(7) . . . . ?
O23 C46 C47 F33 -179.8(6) . . . . ?
C60 C46 C47 F33 -2.3(9) . . . . ?
Sm2 O24 C48 C58 13.6(10) . . . . ?
Sm2 O24 C48 C49 -168.2(4) . . . . ?
O24 C48 C49 F30 55.9(8) . . . . ?
C58 C48 C49 F30 -125.7(7) . . . . ?
O24 C48 C49 F35 -62.7(7) . . . . ?
C58 C48 C49 F35 115.7(7) . . . . ?
O24 C48 C49 F36 177.7(6) . . . . ?
C58 C48 C49 F36 -4.0(9) . . . . ?
Sm2 O8 C50 C60 -14.7(11) . . . . ?
Sm2 O8 C50 C51 169.3(6) . . . . ?
O8 C50 C51 F37 132.6(8) . . . . ?
C60 C50 C51 F37 -43.9(12) . . . . ?
O8 C50 C51 F31B -16.0(13) . . . . ?
C60 C50 C51 F31B 167.5(9) . . . . ?
O8 C50 C51 F5 -110.6(8) . . . . ?
C60 C50 C51 F5 72.9(9) . . . . ?
O8 C50 C51 F31A 26.4(11) . . . . ?
C60 C50 C51 F31A -150.1(8) . . . . ?
Sm2 O9 C52 C59 12.7(10) . . . . ?
Sm2 O9 C52 C53 -165.7(4) . . . . ?
O9 C52 C53 F7B -134.3(8) . . . . ?
C59 C52 C53 F7B 47.2(10) . . . . ?
O9 C52 C53 F6B 141.3(8) . . . . ?
C59 C52 C53 F6B -37.2(10) . . . . ?
O9 C52 C53 F4 -2.1(9) . . . . ?
C59 C52 C53 F4 179.3(6) . . . . ?
O9 C52 C53 F6A 108.8(8) . . . . ?
C59 C52 C53 F6A -69.8(9) . . . . ?
O9 C52 C53 F7A -110.2(7) . . . . ?
C59 C52 C53 F7A 71.3(8) . . . . ?
O24 C48 C58 C42 0.4(10) . . . . ?
C49 C48 C58 C42 -177.6(6) . . . . ?
O22 C42 C58 C48 -2.1(11) . . . . ?
C43 C42 C58 C48 176.0(7) . . . . ?
O10 C44 C59 C52 -1.1(10) . . . . ?
C45 C44 C59 C52 -179.3(6) . . . . ?
O9 C52 C59 C44 3.2(10) . . . . ?
C53 C52 C59 C44 -178.5(6) . . . . ?
O23 C46 C60 C50 0.3(11) . . . . ?
C47 C46 C60 C50 -176.8(6) . . . . ?
O8 C50 C60 C46 -0.9(12) . . . . ?
C51 C50 C60 C46 175.0(7) . . . . ?

_refine_diff_density_max         1.485
_refine_diff_density_min         -1.578
_refine_diff_density_rms         0.121

_shelx_res_file                  
;
TITL mo_COAT178_0m_a.res in P2(1)/c
    mo_COAT178_0m_a.res
    created by SHELXL-2019/1 at 16:01:24 on 30-Jul-2024
REM Old TITL mo_COAT178_0m in P2(1)/c
REM SHELXT solution in P2(1)/c: R1 0.119, Rweak 0.006, Alpha 0.068
REM <I/s>   0.273 for  422 systematic absences,  Orientation as input
REM Formula found by SHELXT:  C68 Co2 F34 O18 Sm2
CELL  0.71073  18.7578  22.5503  21.2002   90.000  110.967   90.000
ZERR    8.000   0.0007   0.0009   0.0009    0.000    0.001    0.000
LATT  1
SYMM -X, 1/2+Y, 1/2-Z
SFAC C H CO F O SM
UNIT 240 192 8 144 96 8
TEMP -173.150
L.S. 10
BOND $H
LIST 4
CONF
ACTA
EADP F36 F6A F7A F9A F11A F12A F14A F15A F21A F23A F31A
EADP F36 F2B F7B F9B F11B F12B F14B F15B F21B F31B
DELU F34 F33
FREE F21A F14A
FREE F12A F9A
FREE F7B F6B
FMAP 2
PLAN 20
WGHT    0.028300   40.988503
FVAR       0.11563   0.52555
SM1   6    0.764988    0.863276    0.502763    11.00000    0.02370    0.02158 =
         0.02189   -0.00103    0.00995    0.00129
SM2   6    0.716406    0.379405    0.426430    11.00000    0.02226    0.02329 =
         0.02441   -0.00034    0.00904    0.00160
CO1   3    0.785504    0.996428    0.451349    11.00000    0.02415    0.02115 =
         0.02495    0.00186    0.00922    0.00389
CO2   3    0.798697    0.389648    0.589808    11.00000    0.03015    0.02392 =
         0.02375    0.00139    0.01024   -0.00455
F1    4    0.978134    0.910734    0.715821    11.00000    0.02958    0.10388 =
         0.04578   -0.00522    0.00956   -0.01607
PART 1
F2A   4    0.998977    0.720628    0.630741    21.00000    0.02764    0.09238 =
         0.04727    0.02127   -0.00810   -0.00125
F6A   4    0.422654    0.393649    0.399819    21.00000    0.05560    0.06387 =
         0.06757    0.01705    0.02028    0.01542
F7A   4    0.454928    0.297589    0.462026    21.00000    0.05560    0.06387 =
         0.06757    0.01705    0.02028    0.01542
F9A   4    0.549927    0.538584    0.216620    21.00000    0.05560    0.06387 =
         0.06757    0.01705    0.02028    0.01542
F11A  4    0.590248    0.218943    0.258584    21.00000    0.05560    0.06387 =
         0.06757    0.01705    0.02028    0.01542
F12A  4    0.500947    0.534512    0.291010    21.00000    0.05560    0.06387 =
         0.06757    0.01705    0.02028    0.01542
F14A  4    0.471200    0.902478    0.376111    21.00000    0.05560    0.06387 =
         0.06757    0.01705    0.02028    0.01542
F15A  4    0.899376    0.698376    0.645876    21.00000    0.05560    0.06387 =
         0.06757    0.01705    0.02028    0.01542
F21A  4    0.508034    0.918920    0.480891    21.00000    0.05560    0.06387 =
         0.06757    0.01705    0.02028    0.01542
F23A  4    0.915846    0.917643    0.785052    21.00000    0.05560    0.06387 =
         0.06757    0.01705    0.02028    0.01542
F31A  4    0.785699    0.442822    0.233000    21.00000    0.05560    0.06387 =
         0.06757    0.01705    0.02028    0.01542
PART 2
F2B   4    0.958220    0.718912    0.648197   -21.00000    0.05560    0.06387 =
         0.06757    0.01705    0.02028    0.01542
F6B   4    0.405873    0.365615    0.394822   -21.00000    0.01433    0.12077 =
         0.07510   -0.01679    0.01789   -0.00058
F7B   4    0.429315    0.310289    0.440344   -21.00000    0.05560    0.06387 =
         0.06757    0.01705    0.02028    0.01542
F9B   4    0.529845    0.562578    0.256788   -21.00000    0.05560    0.06387 =
         0.06757    0.01705    0.02028    0.01542
F11B  4    0.561029    0.206938    0.266605   -21.00000    0.05560    0.06387 =
         0.06757    0.01705    0.02028    0.01542
F12B  4    0.484993    0.502375    0.307724   -21.00000    0.05560    0.06387 =
         0.06757    0.01705    0.02028    0.01542
F14B  4    0.484084    0.918397    0.408660   -21.00000    0.05560    0.06387 =
         0.06757    0.01705    0.02028    0.01542
F15B  4    0.858934    0.672442    0.610576   -21.00000    0.05560    0.06387 =
         0.06757    0.01705    0.02028    0.01542
F21B  4    0.511502    0.892186    0.507783   -21.00000    0.05560    0.06387 =
         0.06757    0.01705    0.02028    0.01542
F23B  4    0.932447    0.891981    0.789276   -21.00000    0.02218    0.03116 =
         0.01063    0.00871   -0.00401    0.00364
F31B  4    0.737664    0.429195    0.211411   -21.00000    0.05560    0.06387 =
         0.06757    0.01705    0.02028    0.01542
PART 0
F3    4    0.903802    0.977745    0.721502    11.00000    0.07055    0.06228 =
         0.11777   -0.04919   -0.01197   -0.01230
F4    4    0.494665    0.382254    0.496393    11.00000    0.04088    0.09379 =
         0.06237   -0.03469    0.02939   -0.00872
F5    4    0.726552    0.354442    0.178197    11.00000    0.12079    0.24214 =
         0.03681    0.03956    0.01339   -0.01754
F10   4    0.469824    0.256137    0.229039    11.00000    0.05226    0.12336 =
         0.06130   -0.04715    0.01522   -0.03325
F13   4    0.673079    0.653746    0.470005    11.00000    0.08449    0.03426 =
         0.06253    0.00799    0.00831   -0.00312

F16   4    0.675109    0.747718    0.673115    11.00000    0.06794    0.06771 =
         0.06571    0.00793    0.02547   -0.03221
F17   4    0.907769    0.808348    0.344722    11.00000    0.12169    0.05520 =
         0.07629   -0.02706    0.07869   -0.03764
F18   4    0.561457    0.665629    0.396226    11.00000    0.05302    0.04654 =
         0.06510   -0.01908    0.02645   -0.02444
F19   4    0.659321    0.677752    0.368505    11.00000    0.06755    0.03638 =
         0.06519   -0.02007    0.04042   -0.00897
F20   4    0.442875    0.838275    0.433393    11.00000    0.03196    0.08507 =
         0.12399   -0.01203    0.03673   -0.00374
F22   4    0.941649    0.650806    0.575265    11.00000    0.12671    0.05148 =
         0.05789    0.01551    0.03371    0.05092
F24   4    0.679199    0.822726    0.735450    11.00000    0.06823    0.10125 =
         0.03891   -0.01187    0.03454   -0.03859
F25   4    0.599633    0.819987    0.633203    11.00000    0.03646    0.11427 =
         0.05578    0.01444    0.02130   -0.00909
F26   4    0.802454    0.764018    0.308876    11.00000    0.06790    0.13878 =
         0.03719   -0.03223    0.01654    0.00712
F27   4    0.902326    0.714934    0.355999    11.00000    0.10111    0.04291 =
         0.07183   -0.01067    0.06142    0.01153
F28   4    0.507533    0.464346    0.231562    11.00000    0.08324    0.11517 =
         0.09564   -0.00722   -0.05117   -0.00333
F29   4    0.910648    0.214972    0.449258    11.00000    0.08403    0.06718 =
         0.06711    0.00910    0.00738    0.05332
F30   4    0.872765    0.543095    0.394412    11.00000    0.03519    0.06362 =
         0.16994    0.05247    0.04403    0.01120
F32   4    0.563719    0.292607    0.211005    11.00000    0.09282    0.13824 =
         0.03426   -0.01301    0.01741   -0.05410
F33   4    0.869741    0.188450    0.345724    11.00000    0.10026    0.04140 =
         0.06697    0.00606    0.04848    0.03516
F34   4    0.801603    0.175515    0.406082    11.00000    0.12044    0.03200 =
         0.13680    0.02606    0.08324    0.01860
F35   4    0.828000    0.588215    0.460170    11.00000    0.11455    0.06274 =
         0.05196    0.00203    0.00402   -0.05268
F36   4    0.791076    0.612289    0.355602    11.00000    0.05560    0.06387 =
         0.06757    0.01705    0.02028    0.01542
F37   4    0.842363    0.372895    0.220326    11.00000    0.13273    0.09730 =
         0.08554    0.02560    0.08276    0.01305
O1    5    0.843580    0.897175    0.612922    11.00000    0.02802    0.03079 =
         0.02317   -0.00118    0.01130   -0.00292
O2    5    0.629793    0.877541    0.459129    11.00000    0.02655    0.03155 =
         0.03318   -0.00188    0.01305    0.00225
O3    5    0.711476    0.831112    0.584381    11.00000    0.03224    0.03145 =
         0.02826   -0.00132    0.01295   -0.00709
O4    5    0.881593    0.346724    0.647469    11.00000    0.04386    0.02897 =
         0.03063    0.00175    0.01124   -0.00228
O5    5    0.740206    0.972898    0.513721    11.00000    0.02646    0.02412 =
         0.02565   -0.00270    0.01175    0.00250
O6    5    0.708588    1.049113    0.403315    11.00000    0.02729    0.02619 =
         0.02932    0.00118    0.00652    0.00278
O7    5    0.731236    0.931972    0.399035    11.00000    0.02924    0.02221 =
         0.02375    0.00073    0.00948    0.00037
O8    5    0.753340    0.389860    0.329422    11.00000    0.04401    0.02901 =
         0.03575    0.00646    0.02141    0.01050
O9    5    0.599468    0.362556    0.445903    11.00000    0.02796    0.03245 =
         0.03775   -0.00833    0.01505   -0.00482
O10   5    0.639214    0.309960    0.345450    11.00000    0.02780    0.03551 =
         0.02917   -0.00705    0.00842    0.00193
O11   5    0.835594    1.018199    0.392932    11.00000    0.03054    0.02732 =
         0.02745    0.00574    0.00997    0.00481
O12   5    0.860918    0.939410    0.492779    11.00000    0.02072    0.02083 =
         0.02600    0.00088    0.01075    0.00171
O13   5    0.834006    1.059336    0.508019    11.00000    0.02708    0.01961 =
         0.03309    0.00159    0.01072    0.00327
O14   5    0.704508    0.772731    0.453591    11.00000    0.02761    0.02409 =
         0.03238   -0.00603    0.01080    0.00107
O15   5    0.853044    0.787399    0.559817    11.00000    0.03517    0.02702 =
         0.02617   -0.00100    0.01091    0.00579
O16   5    0.824336    0.824484    0.427526    11.00000    0.03796    0.02435 =
         0.02736   -0.00546    0.01905   -0.00100
O17   5    0.719825    0.435973    0.530226    11.00000    0.03094    0.02357 =
         0.02720   -0.00306    0.01306   -0.00200
O18   5    0.842641    0.391960    0.523014    11.00000    0.02709    0.02598 =
         0.02778    0.00551    0.01102   -0.00148
O19   5    0.846375    0.458305    0.634980    11.00000    0.03623    0.02648 =
         0.02741    0.00064    0.00984   -0.00886
O20   5    0.744867    0.324499    0.539274    11.00000    0.03223    0.02321 =
         0.03179   -0.00070    0.01237   -0.00396
O21   5    0.752798    0.379013    0.654345    11.00000    0.04314    0.03276 =
         0.03232   -0.00168    0.01619   -0.00623
O22   5    0.618834    0.440917    0.350822    11.00000    0.02445    0.02685 =
         0.03986   -0.00280    0.00524    0.00029
O23   5    0.794064    0.296786    0.421646    11.00000    0.02895    0.02961 =
         0.02737    0.00468    0.01076    0.00821
O24   5    0.767824    0.476274    0.423047    11.00000    0.02363    0.02979 =
         0.02597    0.00505    0.00354    0.00297
C1    1    0.853548    1.031554    0.290223    11.00000    0.04818    0.05362 =
         0.03143    0.01188    0.01426    0.00044
AFIX 137
H1A   2    0.830026    1.018972    0.243027    11.00000   -1.50000
H1B   2    0.907577    1.020268    0.307466    11.00000   -1.50000
H1C   2    0.849157    1.074695    0.293076    11.00000   -1.50000
AFIX   0
C2    1    0.813399    1.001928    0.331888    11.00000    0.03368    0.03048 =
         0.02723    0.00673    0.00968    0.00602
C3    1    0.687321    1.003544    0.524956    11.00000    0.01924    0.03111 =
         0.03626   -0.01120    0.00855    0.00045
C4    1    0.650214    1.050624    0.485386    11.00000    0.03112    0.03110 =
         0.04484   -0.00212    0.01590    0.01034
AFIX  43
H4    2    0.615160    1.072160    0.499673    11.00000   -1.20000
AFIX   0
C5    1    0.659647    1.069490    0.425985    11.00000    0.02220    0.02725 =
         0.03775   -0.00428    0.00274    0.00201
C6    1    0.757266    0.959032    0.302136    11.00000    0.04546    0.03957 =
         0.02134    0.00147    0.00925    0.00464
AFIX  43
H6    2    0.742599    0.953086    0.254817    11.00000   -1.20000
AFIX   0
C7    1    0.721615    0.924767    0.336006    11.00000    0.03804    0.03562 =
         0.01979   -0.00221    0.00509    0.00654
C8    1    0.903175    1.057464    0.547380    11.00000    0.02443    0.02131 =
         0.02850   -0.00323    0.00952   -0.00343
C9    1    0.952091    1.008680    0.557301    11.00000    0.02306    0.02931 =
         0.03106    0.00287    0.01222   -0.00095
AFIX  43
H9    2    1.004695    1.014729    0.582770    11.00000   -1.20000
AFIX   0
C10   1    0.929434    0.952598    0.532804    11.00000    0.02596    0.03245 =
         0.02278    0.00701    0.01622    0.00548
C11   1    0.983817    0.900904    0.552115    11.00000    0.02502    0.02597 =
         0.03734    0.00755    0.01367    0.00776
AFIX 137
H11A  2    1.036462    0.915615    0.569118    11.00000   -1.50000
H11B  2    0.975943    0.875859    0.512408    11.00000   -1.50000
H11C  2    0.974432    0.877600    0.587383    11.00000   -1.50000
AFIX   0
C12   1    0.638322    0.752257    0.437710    11.00000    0.03613    0.03137 =
         0.01724   -0.00358    0.00985   -0.00571
C13   1    0.632383    0.686995    0.417958    11.00000    0.04601    0.03087 =
         0.03728   -0.00144    0.01849   -0.00709
C14   1    0.574769    0.842864    0.445632    11.00000    0.02858    0.04114 =
         0.02780    0.00122    0.01224    0.00290
C15   1    0.499369    0.873175    0.439759    11.00000    0.03672    0.05247 =
         0.07080   -0.03013    0.02808   -0.00549
C16   1    0.883250    0.744776    0.540824    11.00000    0.02899    0.02485 =
         0.03464   -0.00102    0.00750    0.00354
C17   1    0.919755    0.698768    0.594962    11.00000    0.08008    0.04528 =
         0.02963   -0.00230    0.00963    0.02362
C18   1    0.846313    0.889467    0.671863    11.00000    0.02444    0.02993 =
         0.03369   -0.00407    0.00991   -0.00228
C19   1    0.913934    0.920439    0.724768    11.00000    0.03840    0.06600 =
         0.02510   -0.01307    0.01190   -0.01292
C20   1    0.729144    0.833953    0.646479    11.00000    0.03591    0.04167 =
         0.02564    0.00481    0.01598   -0.00385
C21   1    0.670240    0.806661    0.673046    11.00000    0.04026    0.06151 =
         0.03201    0.00164    0.01282   -0.01082
C22   1    0.858671    0.777222    0.426262    11.00000    0.03276    0.02607 =
         0.03262   -0.00685    0.01745   -0.00309
C23   1    0.868676    0.766099    0.358805    11.00000    0.04201    0.03382 =
         0.04473   -0.01241    0.02509   -0.00516
C24   1    0.667033    0.982539    0.583246    11.00000    0.04345    0.04030 =
         0.04662   -0.00663    0.02894    0.00519
AFIX 137
H24A  2    0.628580    1.009020    0.589350    11.00000   -1.50000
H24B  2    0.712788    0.982621    0.624337    11.00000   -1.50000
H24C  2    0.646426    0.942201    0.574281    11.00000   -1.50000
AFIX   0
C25   1    0.608203    1.116143    0.383027    11.00000    0.03292    0.03582 =
         0.04712    0.00267    0.00397    0.01053
AFIX 137
H25A  2    0.573743    1.130519    0.405169    11.00000   -1.50000
H25B  2    0.578165    1.099266    0.338895    11.00000   -1.50000
H25C  2    0.639002    1.149201    0.376878    11.00000   -1.50000
AFIX   0
C26   1    0.667564    0.875981    0.301459    11.00000    0.04734    0.03915 =
         0.02662   -0.00412    0.00758   -0.00199
AFIX 137
H26A  2    0.661751    0.874660    0.253665    11.00000   -1.50000
H26B  2    0.617770    0.883367    0.305253    11.00000   -1.50000
H26C  2    0.687805    0.837996    0.322855    11.00000   -1.50000
AFIX   0
C27   1    0.931355    1.112507    0.588189    11.00000    0.03903    0.03372 =
         0.03223   -0.00262    0.01087    0.00236
AFIX 137
H27A  2    0.987107    1.114446    0.602543    11.00000   -1.50000
H27B  2    0.916546    1.111733    0.628070    11.00000   -1.50000
H27C  2    0.908861    1.147372    0.560669    11.00000   -1.50000
AFIX   0
C28   1    0.573046    0.782625    0.434943    11.00000    0.02658    0.03773 =
         0.03176   -0.00274    0.01181   -0.00592
AFIX  43
H28   2    0.526511    0.761576    0.425543    11.00000   -1.20000
AFIX   0
C29   1    0.887796    0.736182    0.477646    11.00000    0.03050    0.02618 =
         0.04070   -0.00816    0.01642    0.00366
AFIX  43
H29   2    0.911470    0.701284    0.469407    11.00000   -1.20000
AFIX   0
C30   1    0.793742    0.859554    0.693467    11.00000    0.03389    0.04709 =
         0.01769    0.00354    0.00894   -0.00473
AFIX  43
H30   2    0.802258    0.856760    0.740318    11.00000   -1.20000
AFIX   0
C31   1    0.948803    0.266115    0.709668    11.00000    0.04404    0.04882 =
         0.04019    0.01143    0.01359    0.00944
AFIX 137
H31A  2    0.948992    0.222825    0.705657    11.00000   -1.50000
H31B  2    0.946118    0.276934    0.753533    11.00000   -1.50000
H31C  2    0.995677    0.282314    0.706066    11.00000   -1.50000
AFIX   0
C32   1    0.880626    0.291111    0.653974    11.00000    0.04424    0.04032 =
         0.03244    0.00925    0.02158    0.00515
C33   1    0.904406    0.422253    0.529468    11.00000    0.02559    0.03864 =
         0.03580    0.01458    0.00656    0.00399
C34   1    0.935551    0.464137    0.579542    11.00000    0.02703    0.03724 =
         0.03975    0.01325    0.00369   -0.00835
AFIX  43
H34   2    0.982372    0.482041    0.582164    11.00000   -1.20000
AFIX   0
C35   1    0.903241    0.482084    0.626590    11.00000    0.03708    0.03359 =
         0.02364    0.00745   -0.00103   -0.00165
C36   1    0.823855    0.252889    0.613815    11.00000    0.05540    0.02425 =
         0.03383    0.00279    0.01567    0.00100
AFIX  43
H36   2    0.828544    0.212063    0.625651    11.00000   -1.20000
AFIX   0
C37   1    0.761538    0.269525    0.558385    11.00000    0.04507    0.02559 =
         0.03699   -0.00216    0.02483   -0.00762
C38   1    0.696209    0.407581    0.655067    11.00000    0.05678    0.03260 =
         0.03461   -0.01449    0.02337   -0.01176
C39   1    0.656638    0.450531    0.607204    11.00000    0.04887    0.04384 =
         0.04902   -0.01401    0.02720    0.00004
AFIX  43
H39   2    0.619451    0.473701    0.616799    11.00000   -1.20000
AFIX   0
C40   1    0.667736    0.461468    0.547673    11.00000    0.03843    0.02477 =
         0.04339   -0.00976    0.01597   -0.00140
C41   1    0.618210    0.504142    0.496425    11.00000    0.04849    0.03980 =
         0.04978   -0.00522    0.01714    0.01276
AFIX 137
H41A  2    0.582974    0.523633    0.514587    11.00000   -1.50000
H41B  2    0.588980    0.482610    0.455092    11.00000   -1.50000
H41C  2    0.650297    0.534081    0.486094    11.00000   -1.50000
AFIX   0
C42   1    0.617924    0.489584    0.322604    11.00000    0.03020    0.03225 =
         0.04354   -0.00364    0.00235    0.00193
C43   1    0.539618    0.505220    0.270008    11.00000    0.04897    0.04457 =
         0.08813    0.01208   -0.00615    0.01505
C44   1    0.569545    0.297490    0.323537    11.00000    0.03440    0.02096 =
         0.03250    0.00179    0.00429    0.00276
C45   1    0.543577    0.263917    0.255942    11.00000    0.04004    0.04492 =
         0.03340   -0.00219    0.00658    0.00498
C46   1    0.812985    0.273807    0.376068    11.00000    0.03099    0.02608 =
         0.04195    0.00155    0.01497    0.00553
C47   1    0.849401    0.212855    0.393842    11.00000    0.06157    0.03070 =
         0.05221    0.00757    0.02965    0.01970
C48   1    0.747410    0.519805    0.384249    11.00000    0.03239    0.02649 =
         0.02933    0.00255    0.01359    0.00498
C49   1    0.810614    0.566443    0.398020    11.00000    0.04435    0.03627 =
         0.05209    0.02098    0.01627    0.00101
C50   1    0.777655    0.355495    0.296293    11.00000    0.04894    0.04083 =
         0.03749    0.00926    0.02591    0.01492
C51   1    0.779235    0.381792    0.229052    11.00000    0.11754    0.06588 =
         0.04854    0.02389    0.05020    0.05550
C52   1    0.535543    0.341807    0.411301    11.00000    0.03346    0.02657 =
         0.03743   -0.00130    0.01716   -0.00032
C53   1    0.471961    0.353748    0.439262    11.00000    0.04207    0.03951 =
         0.06094   -0.01606    0.02789   -0.01253
C54   1    0.938667    0.408366    0.477729    11.00000    0.02876    0.05033 =
         0.04164    0.00735    0.01654    0.00115
AFIX 137
H54A  2    0.989199    0.426802    0.490684    11.00000   -1.50000
H54B  2    0.905692    0.423861    0.433779    11.00000   -1.50000
H54C  2    0.943653    0.365300    0.474684    11.00000   -1.50000
AFIX   0
C55   1    0.935496    0.535166    0.670826    11.00000    0.05050    0.03637 =
         0.04090   -0.00377    0.00267   -0.01212
AFIX 137
H55A  2    0.977906    0.551725    0.659782    11.00000   -1.50000
H55B  2    0.953978    0.523023    0.718353    11.00000   -1.50000
H55C  2    0.895572    0.565260    0.663102    11.00000   -1.50000
AFIX   0
C56   1    0.706631    0.225253    0.515677    11.00000    0.05825    0.03297 =
         0.04985   -0.00150    0.02280   -0.01448
AFIX 137
H56A  2    0.721254    0.185515    0.534599    11.00000   -1.50000
H56B  2    0.707283    0.226553    0.469682    11.00000   -1.50000
H56C  2    0.655159    0.234504    0.514596    11.00000   -1.50000
AFIX   0
C57   1    0.669283    0.392954    0.712478    11.00000    0.07030    0.06130 =
         0.05042   -0.00584    0.04372   -0.00224
AFIX 137
H57A  2    0.672550    0.428479    0.740003    11.00000   -1.50000
H57B  2    0.701606    0.361690    0.740539    11.00000   -1.50000
H57C  2    0.616239    0.379212    0.694112    11.00000   -1.50000
AFIX   0
C58   1    0.677007    0.529968    0.334486    11.00000    0.03791    0.03462 =
         0.03080    0.00579    0.00597    0.00691
AFIX  43
H58   2    0.669034    0.565085    0.308101    11.00000   -1.20000
AFIX   0
C59   1    0.515153    0.311098    0.351016    11.00000    0.02885    0.03999 =
         0.04022   -0.01154    0.01096   -0.00665
AFIX  43
H59   2    0.463610    0.299357    0.328493    11.00000   -1.20000
AFIX   0
C60   1    0.807059    0.298554    0.314214    11.00000    0.05595    0.03797 =
         0.03370    0.00622    0.02712    0.02083
AFIX  43
H60   2    0.823290    0.276320    0.283732    11.00000   -1.20000
AFIX   0
HKLF 4


REM  mo_COAT178_0m_a.res in P2(1)/c
REM wR2 = 0.1014, GooF = S = 1.014, Restrained GooF = 1.014 for all data
REM R1 = 0.0436 for 11166 Fo > 4sig(Fo) and 0.0680 for all 14796 data
REM 1115 parameters refined using 0 restraints

END

WGHT      0.0283     40.9888

REM Highest difference peak  1.485,  deepest hole -1.578,  1-sigma level  0.121
Q1    1   0.5038  0.9374  0.4511  11.00000  0.05    1.35
Q2    1   0.5201  0.5657  0.2833  11.00000  0.05    1.35
Q3    1   0.5406  0.5599  0.2331  11.00000  0.05    1.32
Q4    1   0.9299  0.7154  0.6670  11.00000  0.05    1.28
Q5    1   0.6959  0.4077  0.1983  11.00000  0.05    1.28
Q6    1   0.4953  0.8602  0.5161  11.00000  0.05    1.08
Q7    1   0.5615  0.5172  0.1977  11.00000  0.05    1.08
Q8    1   0.4971  0.5282  0.3304  11.00000  0.05    1.07
Q9    1   0.8300  0.4384  0.2551  11.00000  0.05    1.03
Q10   1   0.8928  0.9463  0.7790  11.00000  0.05    1.02
Q11   1   0.8363  0.6554  0.5828  11.00000  0.05    1.00
Q12   1   0.4509  0.4271  0.4059  11.00000  0.05    0.89
Q13   1   0.5906  0.2480  0.2387  11.00000  0.05    0.82
Q14   1   0.4882  0.4993  0.2750  11.00000  0.05    0.81
Q15   1   0.5290  0.1983  0.2779  11.00000  0.05    0.78
Q16   1   0.4035  0.3212  0.4061  11.00000  0.05    0.72
Q17   1   0.5099  0.2133  0.2521  11.00000  0.05    0.70
Q18   1   0.7132  0.3262  0.1748  11.00000  0.05    0.60
Q19   1   0.8016  0.3304  0.1926  11.00000  0.05    0.57
Q20   1   0.5396  0.3120  0.5283  11.00000  0.05    0.57
;
_shelx_res_checksum              78627

_shelx_hkl_file                  
;
   3   0   0 2210.78   91.19
   3   0   0 2199.38   90.39
  -3   0   0 2178.58   90.49
  -3   0   0 2327.17   91.29
   4   0   0  875.01   38.40
   4   0   0  841.42   39.00
   4   0   0  852.31   38.10
  -4   0   0  825.72   38.20
  -4   0   0  895.11   39.20
  -5   0   0  479.45   25.50
   5   0   0  514.55   25.40
   5   0   0  519.95   25.90
   5   0   0  523.55   27.00
  -5   0   0  492.75   26.30
   6   0   0  233.38   17.60
  -6   0   0  244.58   17.50
  -6   0   0  249.38   17.00
   6   0   0  255.67   16.40
   6   0   0  262.67   17.20
   7   0   0  111.79   12.30
   7   0   0  112.99   11.90
   7   0   0  100.49   13.50
  -7   0   0   97.99   13.30
  -7   0   0   85.39   11.30
  -8   0   0    3.60    6.40
   8   0   0   13.00    7.40
   8   0   0    8.30    7.70
   8   0   0   10.60    6.80
  -8   0   0    1.40    7.50
  -9   0   0    6.60    8.10
   9   0   0    3.10    7.20
   9   0   0    5.50    6.50
   9   0   0    5.50    7.30
  10   0   0   48.70   10.80
  10   0   0   48.50    3.40
 -10   0   0   43.80   11.00
  10   0   0   34.10   10.60
  10   0   0   56.69   10.20
 -11   0   0   14.10    9.00
  11   0   0   12.30    8.20
  11   0   0   19.00    3.00
  11   0   0   22.20    9.40
  11   0   0    7.90    8.70
  12   0   0   49.99   11.30
  12   0   0   36.80   15.60
  12   0   0   42.20    4.90
  12   0   0   40.20   12.60
 -12   0   0   48.80   13.60
  13   0   0   43.60   11.60
 -13   0   0   38.50   13.00
  13   0   0   39.50    5.40
  13   0   0   38.00   11.80
  13   0   0   67.09   15.60
  13   0   0   26.70   10.10
  14   0   0  436.66   21.10
  14   0   0  431.06   30.90
 -14   0   0  430.66   32.80
  14   0   0  406.06   29.60
  14   0   0  431.86   34.30
  14   0   0  421.76   29.60
  15   0   0   28.60    6.20
  15   0   0   34.40   12.50
  15   0   0   39.40   11.90
 -15   0   0   22.00   12.60
  15   0   0   52.49   12.90
  16   0   0  223.58   24.20
  16   0   0  175.58   22.20
  16   0   0  178.98   22.40
  16   0   0  171.08   13.10
 -16   0   0  239.68   28.60
  17   0   0    8.10   10.90
  17   0   0   37.40   12.30
  17   0   0   50.19   13.30
  17   0   0   30.80    9.90
  18   0   0  133.29   20.50
  18   0   0  178.78   24.00
  18   0   0  126.99   13.40
  18   0   0  117.19   20.50
  19   0   0  124.89   20.80
  19   0   0  126.79   14.00
  19   0   0  112.49   20.00
  19   0   0  173.08   24.20
  20   0   0   12.30   13.00
  20   0   0    9.50    9.00
  20   0   0    7.20   11.00
   2  -1   0    3.30    3.40
   2  -1   0    4.70    2.70
   2  -1   0    4.00    5.00
   2  -1   0    4.30    1.70
  -2  -1   0    2.70    2.50
   2  -1   0    7.40    1.60
  -2  -1   0    1.80    1.90
   2   1   0    4.30    3.00
   2   1   0    5.00    2.60
   2   1   0    7.40    1.90
  -2   1   0    4.00    2.70
  -2   1   0    6.10    4.10
  -2   1   0    7.00    4.00
   3  -1   0  518.85   23.30
   3  -1   0  448.46   22.20
  -3  -1   0  516.05   22.90
  -3  -1   0  451.65   20.60
   3  -1   0  422.06   21.50
  -3   1   0  450.05   21.80
  -3   1   0  449.46   22.80
   3   1   0  428.06   20.40
  -3   1   0  481.35   22.70
   3   1   0  413.26   22.30
   4  -1   0   88.69    9.80
  -4  -1   0  109.39   10.40
   4  -1   0   97.19   10.10
  -4  -1   0  102.29    8.90
   4   1   0   99.59   11.00
  -4   1   0  105.99   10.40
  -4   1   0  101.79   10.80
   4   1   0   90.89    8.10
  -5  -1   0   59.39    9.40
   5  -1   0   86.19   10.30
  -5  -1   0   57.39    7.70
   5  -1   0   64.99    9.00
  -5   1   0   52.29    8.60
  -5   1   0   60.99   10.00
  -5   1   0   62.59    9.00
   5   1   0   60.29    9.20
   5   1   0   61.49    7.50
   6  -1   0   76.49   10.50
   6  -1   0   80.49   10.50
  -6  -1   0   82.69    9.70
   6  -1   0   65.29   10.00
  -6  -1   0   66.59   10.40
   6   1   0   80.69   10.20
  -6   1   0   68.99   10.60
  -6   1   0   84.09   10.70
   6   1   0   70.79   11.20
  -6   1   0   74.89   13.60
   6   1   0   75.39    8.90
   7  -1   0   17.90    7.60
   7  -1   0   24.60    7.70
   7  -1   0   22.50    7.80
  -7  -1   0   30.30    7.90
  -7  -1   0   13.40    8.10
  -7   1   0   15.20    8.10
   7   1   0   16.90    6.60
  -7   1   0   25.20    8.10
   7   1   0   15.50    7.20
   7   1   0   22.60    8.40
   8  -1   0  507.75   29.90
   8  -1   0  489.35   29.60
  -8  -1   0  527.45   30.30
   8  -1   0  505.85   29.30
   8   1   0  482.25   27.30
  -8   1   0  498.05   29.40
  -8   1   0  507.55   29.80
   8   1   0  532.35   30.90
   8   1   0  521.35   28.60
   9  -1   0  189.78   17.20
  -9  -1   0  221.68   21.50
   9  -1   0  209.78    9.80
   9  -1   0  217.28   19.10
   9  -1   0  228.28   18.70
   9   1   0  189.68   16.10
   9   1   0  201.78   17.30
  -9   1   0  224.38   18.80
   9   1   0  225.88   21.60
  10  -1   0  654.43   36.80
  10  -1   0  648.14   28.00
 -10  -1   0  685.33   38.70
  10  -1   0  654.43   37.40
  10  -1   0  700.53   39.10
  10   1   0  667.53   39.30
  10   1   0  673.23   35.50
 -10   1   0  642.84   37.60
  10   1   0  678.93   36.80
  11  -1   0  200.58   10.80
 -11  -1   0  206.78   22.80
  11  -1   0  200.78   22.10
  11  -1   0  213.58   22.30
  11  -1   0  207.28   21.00
  11   1   0  209.18   23.10
  11   1   0  190.98   20.10
  11   1   0  209.58   17.50
  11   1   0  200.98   18.00
 -11   1   0  219.08   22.40
  11   1   0  202.48    9.90
 -12  -1   0  411.66   28.90
  12  -1   0  319.27   25.70
  12  -1   0  381.36   26.40
  12  -1   0  328.47   16.70
  12  -1   0  333.57   27.60
  12   1   0  330.67   27.90
  12   1   0  343.27   16.00
 -12   1   0  343.67   27.20
  12   1   0  357.76   24.80
  12   1   0  320.37   23.40
 -13  -1   0  294.37   29.90
  13  -1   0  296.57   24.70
  13  -1   0  297.07   29.70
  13  -1   0  282.27   15.30
  13  -1   0  252.07   22.90
  13   1   0  311.77   23.10
  13   1   0  270.07   29.20
  13   1   0  285.67   14.60
 -13   1   0  289.27   25.40
  13   1   0  282.27   23.70
  13   1   0  271.67   22.70
  14  -1   0  117.59   18.80
  14  -1   0  156.28   11.10
  14  -1   0  200.68   22.80
 -14  -1   0  144.29   21.70
  14   1   0  146.59   19.40
  14   1   0  178.08   40.50
 -14   1   0  189.98   22.80
  14   1   0  149.19   19.00
  14   1   0  144.39   10.40
  14   1   0  160.68   20.50
 -15  -1   0   30.90   13.90
  15  -1   0   33.50   11.70
  15  -1   0   57.59   13.80
  15  -1   0   42.90   13.50
  15  -1   0   23.10    6.40
  15   1   0   43.60   13.20
  15   1   0   45.40   14.80
  15   1   0   37.80    6.20
  15   1   0   31.20   12.10
  15   1   0   24.80   10.70
 -15   1   0   40.50   14.00
  16  -1   0   41.40   13.60
  16  -1   0   11.30   11.40
  16  -1   0   35.20    7.50
  16  -1   0   48.00   12.70
 -16  -1   0   43.90   15.50
  16   1   0   26.40   11.30
  16   1   0   34.80   12.80
  16   1   0   35.50    7.10
 -16   1   0   31.20   14.70
  16   1   0   34.40   13.00
  17  -1   0   48.00   14.90
  17  -1   0   30.50   12.80
  17  -1   0   62.59   15.90
  17   1   0   17.50   12.40
  17   1   0   57.99   13.90
  17   1   0   55.99    9.10
  17   1   0   34.60   13.60
  18  -1   0   18.20   12.20
  18  -1   0   17.40    7.80
  18  -1   0   16.40   12.30
  18  -1   0   16.30   11.20
  18   1   0   -6.40    8.30
  18   1   0   -5.00    9.50
  18   1   0    8.70   10.50
  18   1   0   -0.80   10.70
  19  -1   0    5.00   11.70
  19  -1   0  -10.20   10.20
  19  -1   0   -2.20   10.30
  19  -1   0   -1.90    7.20
  19   1   0    9.30    7.20
  19   1   0    0.50    9.90
  19   1   0   11.20   10.50
  19   1   0   -6.60   10.50
  20  -1   0    4.30   11.80
  20  -1   0   -5.20   10.10
  20  -1   0   -0.10    8.10
  20  -1   0   -4.50    9.80
  20   1   0    6.60   12.20
  20   1   0   -5.90    8.20
  20   1   0   -7.60   10.30
  20   1   0   -7.20   10.00
  -1  -2   0   67.39    5.00
  -1  -2   0   86.29    6.40
   1  -2   0   73.59    5.70
   1  -2   0   68.79    5.40
   1  -2   0   71.59    5.20
   1  -2   0   66.89    6.00
   1  -2   0   74.49    7.60
  -1   2   0   65.99    7.70
  -1   2   0   71.29    5.30
  -1   2   0   81.79    6.30
   1   2   0   70.79    5.50
  -1   2   0   63.69    5.60
  -1   2   0   70.19    5.70
   1   2   0   68.49    5.40
   2  -2   0  334.27   17.70
   2  -2   0  345.07   15.90
   2  -2   0  352.16   18.60
   2  -2   0  349.17   16.00
  -2  -2   0  328.57   17.10
  -2  -2   0  379.56   17.60
  -2   2   0  357.66   15.80
  -2   2   0  345.07   15.90
   2   2   0  346.07   17.20
  -2   2   0  370.16   18.20
  -2   2   0  346.27   15.70
   2   2   0  344.47   17.30
  -2   2   0  359.96   19.10
   3  -2   0    0.50    6.40
  -3  -2   0    7.80    2.60
   3  -2   0   16.90    7.50
  -3  -2   0    8.40    5.00
   3  -2   0   14.00    4.50
  -3  -2   0   11.00    5.40
   3  -2   0   11.20    3.30
   3  -2   0    8.20    3.70
   3   2   0    8.00    2.50
  -3   2   0    8.80    3.10
   3   2   0   11.50    4.80
  -3   2   0    4.10    3.80
  -3   2   0    4.00    6.50
  -3   2   0    4.80    2.60
  -3   2   0    9.30    6.00
   3   2   0   10.90    4.90
  -4  -2   0  413.66   22.30
   4  -2   0  414.56   23.30
   4  -2   0  403.76   18.10
   4  -2   0  406.26   21.30
  -4  -2   0  384.96   19.00
   4  -2   0  407.86   18.40
  -4   2   0  402.26   20.90
  -4   2   0  449.76   23.10
   4   2   0  408.06   21.30
  -4   2   0  429.26   23.80
   4   2   0  431.36   26.00
   4   2   0  404.26   18.90
  -5  -2   0    2.50    4.10
   5  -2   0    8.60    5.90
   5  -2   0    5.30    6.30
   5  -2   0    8.40    7.00
  -5  -2   0    3.40    6.40
   5  -2   0    0.00    3.20
   5  -2   0    2.30    2.60
   5   2   0    2.60    3.70
  -5   2   0   -1.00    7.00
  -5   2   0   -1.60    4.80
  -5   2   0   11.90    9.20
   5   2   0   -1.60    5.10
   5   2   0    4.50    6.90
   6  -2   0   48.20    9.20
  -6  -2   0   41.90    7.20
   6  -2   0   57.69   10.30
   6  -2   0   51.79    9.60
  -6  -2   0   57.19    9.80
   6  -2   0   49.90    5.00
   6  -2   0   49.10    4.60
  -6   2   0   61.39   11.40
   6   2   0   39.40    6.50
   6   2   0   54.69    9.90
  -6   2   0   35.50    8.90
   6   2   0   48.00    8.40
  -6   2   0   55.09    8.90
  -7  -2   0  391.46   24.80
   7  -2   0  403.86   25.00
   7  -2   0  401.96   17.60
   7  -2   0  389.76   24.00
   7  -2   0  363.96   39.10
   7  -2   0  386.96   17.70
  -7   2   0  389.06   24.60
  -7   2   0  427.56   25.80
  -7   2   0  393.96   23.50
   7   2   0  391.76   21.20
   7   2   0  339.97   24.30
   8  -2   0  103.09   14.80
   8  -2   0  104.59    7.00
   8  -2   0   96.09   13.30
   8  -2   0  108.59   14.20
  -8  -2   0   84.19   12.90
  -8   2   0   94.59   17.40
  -8   2   0   73.99   12.20
   8   2   0  102.19   12.60
  -8   2   0   98.19   14.50
   8   2   0   91.69   10.50
   8   2   0   92.69   11.90
   8   2   0   80.49   13.80
   9  -2   0  210.68   19.10
   9  -2   0  241.08   19.40
   9  -2   0  200.58   19.80
   9  -2   0  217.68   11.60
  -9  -2   0  191.28   19.70
   9   2   0  232.18   18.10
  -9   2   0  208.18   20.60
   9   2   0  241.38   20.80
   9   2   0  212.98   18.10
   9   2   0  214.18   15.70
  -9   2   0  214.48   18.30
  10  -2   0    6.40    3.70
  10  -2   0   11.90    8.30
 -10  -2   0    9.20    8.40
  10  -2   0    8.30    8.40
  10  -2   0   -0.80    7.30
 -10   2   0   -0.90    7.20
  10   2   0    1.10    6.50
  10   2   0    3.90    7.90
  10   2   0    0.90    6.80
 -11  -2   0    9.40    9.40
  11  -2   0    5.20    7.90
  11  -2   0   22.20    9.40
  11  -2   0   10.70    4.40
  11  -2   0   11.40    8.60
  11   2   0   17.30    9.40
  11   2   0   23.50    7.70
  11   2   0    4.20    7.10
  11   2   0   10.70    3.10
  11   2   0    2.40    7.40
 -11   2   0   17.90    9.10
  12  -2   0    9.30    9.10
  12  -2   0    0.20    4.10
  12  -2   0    4.20    8.20
 -12  -2   0   -6.90    8.40
  12   2   0    5.30    9.00
  12   2   0    7.50    9.50
  12   2   0   -5.50    6.00
  12   2   0   -3.20    2.70
 -12   2   0   -7.80    7.20
  12   2   0   -0.50    7.10
  13  -2   0   20.30   10.70
 -13  -2   0    6.50   10.00
  13  -2   0   31.00   11.30
  13  -2   0   17.50    5.70
  13   2   0   11.80    9.80
  13   2   0    5.30   10.50
  13   2   0   11.50    4.10
  13   2   0   36.70   11.10
  13   2   0   16.00    8.20
 -13   2   0   11.50   10.00
 -14  -2   0   10.10   11.40
  14  -2   0   12.50   10.30
  14  -2   0   28.50   12.00
  14  -2   0   19.20    6.30
  14   2   0   18.60    5.00
  14   2   0   39.60   12.70
 -14   2   0   43.30   13.20
  14   2   0   17.00   10.60
  14   2   0   21.40   12.50
  14   2   0   14.20    8.80
  15  -2   0    5.30   10.60
  15  -2   0   -1.30    9.50
 -15  -2   0   18.70   12.80
  15  -2   0    4.50    6.00
  15   2   0    1.70    9.50
  15   2   0    0.60   11.10
  15   2   0    1.40    4.60
  15   2   0   -1.50    9.10
 -15   2   0    6.40   10.70
  15   2   0   -2.90    7.50
  16  -2   0   26.70   11.60
  16  -2   0   47.40   15.10
  16  -2   0   70.99   17.20
  16   2   0   41.80   14.20
  16   2   0   54.19   13.30
 -16   2   0   51.89   16.40
  16   2   0   51.99   14.70
  16   2   0   58.59    8.10
  17  -2   0   70.79   17.50
  17  -2   0   59.29    9.80
  17  -2   0   61.39   15.10
  17  -2   0   39.00   15.40
  17   2   0   67.09   16.30
  17   2   0   52.99   12.20
  17   2   0   50.09   14.60
  17   2   0   50.09   13.60
  18  -2   0   31.10   12.70
  18  -2   0   15.50   13.10
  18  -2   0   26.00   14.10
  18  -2   0   40.20    9.40
  18   2   0   22.70   12.20
  18   2   0   26.20   13.50
  18   2   0   35.50    8.30
  18   2   0   17.10   11.50
  19  -2   0   11.90   12.70
  19  -2   0   18.50   14.00
  19  -2   0   -1.70    7.80
  19   2   0   -1.00   10.20
  19   2   0    8.50   10.80
  19   2   0   12.90    7.80
  19   2   0   28.50   12.90
  20  -2   0    0.60    8.50
  20  -2   0  -16.10    8.30
  20  -2   0  -13.00    9.30
  20  -2   0   -1.10   10.70
  20   2   0    0.80    7.60
  20   2   0    7.30   11.60
  20   2   0   -0.60    9.70
  20   2   0   -6.90    9.80
   0  -3   0    0.50    2.60
   0  -3   0   -3.80    2.90
   0  -3   0    5.60    4.80
   0   3   0    1.10    2.70
   0   3   0    0.40    2.60
   0   3   0   -0.70    3.00
   0   3   0    1.60    5.40
  -1  -3   0 1042.30   44.30
   1  -3   0  957.00   42.80
   1  -3   0 1040.50   45.10
   1  -3   0 1011.50   42.30
  -1  -3   0  997.70   40.70
  -1  -3   0  979.80   42.70
   1  -3   0  986.80   42.40
  -1   3   0  985.60   42.40
  -1   3   0 1036.60   43.20
   1   3   0  988.20   41.90
   1   3   0  978.20   44.20
  -1   3   0  992.80   42.20
  -1   3   0 1040.70   45.40
  -1   3   0 1065.69   42.80
   2  -3   0  290.47   14.90
   2  -3   0  289.57   16.10
   2  -3   0  297.77   18.50
   2  -3   0  292.27   14.90
  -2  -3   0  304.57   16.20
  -2  -3   0  301.07   15.80
   2  -3   0  293.17   16.90
  -2   3   0  288.57   18.70
  -2   3   0  288.57   14.70
   2   3   0  295.77   15.90
  -2   3   0  286.07   15.00
  -2   3   0  309.97   16.70
  -3  -3   0   17.90    6.20
   3  -3   0   40.50    9.10
   3  -3   0   27.80    5.20
   3  -3   0   40.60    5.90
  -3  -3   0   32.20    6.50
   3  -3   0   33.90    7.30
  -3   3   0   21.20    4.30
  -3   3   0   20.70    9.00
  -3   3   0   34.00    5.30
  -3   3   0   38.70    7.80
   3   3   0   28.90    2.50
  -3   3   0   36.30    5.00
   3   3   0   35.30    9.90
   3   3   0   27.10    6.20
   4  -3   0  856.41   39.00
   4  -3   0  823.22   40.20
  -4  -3   0  794.72   37.60
   4  -3   0  804.82   35.10
  -4  -3   0  860.51   38.50
   4  -3   0  809.32   35.00
  -4   3   0  818.12   34.20
   4   3   0  812.52   38.60
  -4   3   0  800.12   36.10
  -4   3   0  815.62   40.10
  -4   3   0  778.92   33.90
   4   3   0  837.72   33.80
   4   3   0  794.02   37.60
  -4   3   0  808.12   39.20
   5  -3   0  345.07   23.40
   5  -3   0  393.76   20.40
   5  -3   0  362.86   17.70
   5  -3   0  379.26   22.40
   5  -3   0  355.56   17.50
  -5   3   0  368.76   20.00
  -5   3   0  380.46   22.80
  -5   3   0  364.26   23.10
   5   3   0  363.96   20.80
   5   3   0  334.07   21.80
   5   3   0  337.17   17.10
   6  -3   0  677.43   29.30
  -6  -3   0  674.63   34.60
   6  -3   0  642.34   34.80
   6  -3   0  644.14   33.00
   6  -3   0  654.43   29.10
   6  -3   0  690.73   36.00
  -6   3   0  677.83   32.80
   6   3   0  634.84   33.10
   6   3   0  633.94   29.60
  -6   3   0  676.73   35.30
  -6   3   0  611.24   35.70
   6   3   0  702.93   35.50
   7  -3   0   22.00    5.20
   7  -3   0   27.00    9.60
   7  -3   0   17.50    7.50
  -7  -3   0   31.00    9.80
   7  -3   0   31.20    9.60
  -7   3   0   26.40   11.60
   7   3   0   36.10    8.60
  -7   3   0   21.20    8.90
   7   3   0   32.00    6.00
  -7   3   0   27.50    8.00
   7   3   0   29.90    9.10
  -8  -3   0  231.38   19.20
   8  -3   0  228.38   18.80
   8  -3   0  224.58   12.80
   8  -3   0  210.68   20.70
   8  -3   0  212.88   17.70
  -8   3   0  209.58   20.40
   8   3   0  194.98   16.70
  -8   3   0  241.38   20.50
   8   3   0  192.08   13.90
   8   3   0  222.88   21.40
   9  -3   0  247.68   20.50
   9  -3   0  254.77   14.20
   9  -3   0  249.58   19.90
   9  -3   0  262.17   21.70
  -9  -3   0  235.18   20.70
  -9   3   0  229.98   21.30
  -9   3   0  232.78   19.50
   9   3   0  250.07   24.60
   9   3   0  218.28   18.50
   9   3   0  262.97   16.60
  10  -3   0  415.86   20.30
 -10  -3   0  407.46   28.70
  10  -3   0  366.16   32.60
  10  -3   0  408.16   27.70
  10   3   0  385.76   28.70
  10   3   0  417.76   26.60
  10   3   0  396.06   23.20
  10   3   0  367.56   25.60
 -10   3   0  440.26   29.20
 -10   3   0  363.06   26.10
  11  -3   0  333.97   25.90
 -11  -3   0  329.27   26.50
  11  -3   0  329.47   25.20
  11  -3   0  315.97   17.70
 -11   3   0  323.07   25.80
  11   3   0  324.97   16.20
 -11   3   0  327.37   24.70
  11   3   0  318.27   23.20
  11   3   0  312.67   23.70
  11   3   0  357.86   27.70
  11   3   0  347.17   24.50
 -12  -3   0  100.29   16.60
  12  -3   0  105.89   10.40
  12  -3   0  112.69   17.40
  12  -3   0  108.69   17.10
  12   3   0   93.59   17.80
  12   3   0   92.09   17.00
  12   3   0  106.49   13.10
  12   3   0   91.39    8.20
 -12   3   0   96.19   16.10
  12   3   0   82.29   15.00
  13  -3   0  165.18   22.20
  13  -3   0  220.68   24.60
  13  -3   0  193.58   13.50
 -13  -3   0  205.38   25.00
  13   3   0  158.48   19.50
  13   3   0  189.38   11.80
  13   3   0  186.28   18.70
  13   3   0  200.88   22.10
 -13   3   0  197.78   23.30
  13   3   0  171.48   23.80
  14  -3   0   79.79   16.60
  14  -3   0   82.89   11.60
 -14  -3   0   76.69   16.80
  14  -3   0  108.99   19.00
  14   3   0  102.59   16.70
  14   3   0   90.79   17.10
  14   3   0   97.99    9.30
 -14   3   0  137.49   19.50
  14   3   0   87.99   18.60
  14   3   0   98.39   14.30
  15  -3   0  100.59   18.00
  15  -3   0   90.19   18.00
 -15  -3   0   88.59   18.90
  15   3   0  123.19   16.40
  15   3   0   71.79   15.80
 -15   3   0   69.09   17.10
  15   3   0   98.89   10.10
  15   3   0   90.99   16.70
  15   3   0   65.39   17.10
  16  -3   0   -5.80   10.00
  16  -3   0   10.20   11.30
  16  -3   0    9.10    7.10
 -16   3   0   -0.40   10.60
  16   3   0   -6.00    9.50
  16   3   0   24.70   10.00
  16   3   0   13.40   10.80
  16   3   0   24.50   15.00
  16   3   0   12.20    6.50
  17  -3   0  100.49   20.60
  17  -3   0  137.29   20.20
  17  -3   0  153.78   23.20
  17  -3   0  136.19   14.20
  17   3   0  175.78   22.30
  17   3   0  160.08   21.10
  17   3   0  161.98   23.80
  17   3   0  139.29   18.70
  18  -3   0   -2.60    8.80
  18  -3   0  -16.30    9.90
  18  -3   0   -0.40    6.90
  18   3   0    3.30   11.20
  18   3   0   -1.90    5.80
  18   3   0    2.20   11.70
  18   3   0    5.00    9.40
  19  -3   0   -7.60    9.80
  19  -3   0    7.50   12.40
  19  -3   0   -4.60    7.20
  19  -3   0   -3.90    9.90
  19   3   0   -1.60    7.10
  19   3   0   -5.70    8.40
  19   3   0    2.80   11.10
  19   3   0    0.50   10.10
  20  -3   0   -1.20   12.10
  20  -3   0   -3.10    8.00
  20  -3   0   23.40   14.90
  20  -3   0   13.10   11.30
  20   3   0   10.50   11.80
  20   3   0   -2.70    8.90
  20   3   0   -4.00   11.10
  20   3   0    9.40    8.40
   0  -4   0 1559.64   64.69
   0  -4   0 1592.14   67.59
   0  -4   0 1529.35   63.89
   0   4   0 1560.34   64.39
   0   4   0 1512.25   63.89
   0   4   0 1558.84   67.39
   0   4   0 1548.55   64.79
  -1  -4   0  299.67   15.80
  -1  -4   0  248.38   17.70
   1  -4   0  267.67   15.20
   1  -4   0  251.07   17.30
  -1  -4   0  275.77   13.20
   1  -4   0  274.67   15.30
   1  -4   0  255.67   15.50
   1   4   0  274.67   14.10
   1   4   0  284.27   18.20
  -1   4   0  280.67   15.90
  -1   4   0  272.37   19.00
   1   4   0  281.17   15.90
  -1   4   0  260.27   15.00
  -1   4   0  264.47   15.30
  -1   4   0  267.97   15.40
   2  -4   0 2164.28   94.49
  -2  -4   0 2197.28   87.89
   2  -4   0 2265.07   90.79
   2  -4   0 2248.77   92.59
  -2   4   0 2202.58   90.59
  -2   4   0 2222.98   92.59
  -2   4   0 2273.97   94.99
   2   4   0 2234.18   91.19
  -2   4   0 2199.98   90.79
   3  -4   0   87.29   10.50
   3  -4   0  101.99   10.40
  -3  -4   0  111.09   11.10
   3  -4   0  104.79   13.50
   3  -4   0  103.19    9.50
  -3  -4   0   97.99   10.80
  -3   4   0   84.39    7.10
  -3   4   0  105.89   14.90
   3   4   0  101.59   10.90
  -3   4   0  103.89    8.50
  -3   4   0  110.79   12.20
   3   4   0  104.59   10.30
  -3   4   0  106.39    9.30
  -4  -4   0 2379.16  103.49
   4  -4   0 2511.25  101.19
   4  -4   0 2425.66  106.09
   4  -4   0 2621.84  105.19
  -4  -4   0 2408.66  103.59
  -4   4   0 2486.45  100.39
  -4   4   0 2565.14  106.79
   4   4   0 2424.16  103.39
   4   4   0 2494.15  104.19
  -4   4   0 2428.26  100.39
  -4   4   0 2478.05  100.99
  -4   4   0 2595.14  105.49
   5  -4   0   21.70   10.00
  -5  -4   0   37.00    8.20
  -5  -4   0   21.10    7.10
   5  -4   0   21.70    8.00
   5  -4   0   23.20    5.80
  -5   4   0   25.60    5.90
  -5   4   0   22.60    4.90
   5   4   0   21.00    3.20
  -5   4   0   23.20    4.70
   5   4   0   33.40    8.00
  -5   4   0   20.80   10.50
   5   4   0   32.30    7.80
  -5   4   0    8.10    8.60
   6  -4   0  422.06   21.40
   6  -4   0  421.36   26.40
   6  -4   0  410.46   27.30
   6   4   0  434.26   26.30
  -6   4   0  465.75   23.80
  -6   4   0  416.46   28.30
  -6   4   0  462.15   27.00
   6   4   0  403.96   19.80
   6   4   0  447.86   25.30
  -7  -4   0   73.39   12.20
   7  -4   0   86.69   13.30
   7  -4   0  103.69   14.90
   7  -4   0   84.19    9.00
   7   4   0  100.19   12.30
   7   4   0   70.89    7.50
  -7   4   0   84.59   10.80
  -7   4   0   93.99   14.40
   7   4   0   83.29   14.20
  -7   4   0   74.29   13.50
   8  -4   0  113.99   15.60
  -8  -4   0  109.69   15.80
   8  -4   0  121.49   17.00
   8  -4   0  122.69   10.30
  -8   4   0  128.09   16.70
  -8   4   0  125.69   17.50
   8   4   0   97.49   14.70
  -8   4   0  115.89   13.40
   8   4   0  130.49   15.50
   8   4   0  112.89    9.60
   9  -4   0  299.97   22.90
   9  -4   0  281.27   25.00
   9  -4   0  295.37   16.40
  -9   4   0  296.17   21.10
   9   4   0  254.27   22.70
   9   4   0  262.37   16.80
  -9   4   0  305.57   24.30
   9   4   0  263.17   20.60
  10  -4   0    6.90    9.00
  10  -4   0    1.80    8.60
  10  -4   0   -3.60    4.30
 -10  -4   0   10.40    9.30
  10   4   0    2.60    8.60
 -10   4   0    5.70    7.30
  10   4   0    0.90    4.40
  10   4   0    2.90    7.30
 -10   4   0   14.30    9.90
 -11  -4   0   -9.70    6.90
  11  -4   0    2.00    8.70
  11  -4   0   -0.50    5.00
  11  -4   0   -5.40    8.20
  11   4   0   -0.50    7.60
  11   4   0   -1.00    3.50
 -11   4   0   17.10   10.80
 -11   4   0   -3.20    7.30
  11   4   0    4.20    8.80
  11   4   0   11.90    5.90
 -12  -4   0   -2.00    9.10
  12  -4   0    4.10    9.20
  12  -4   0   -1.90    7.80
  12  -4   0   -0.80    5.90
 -12   4   0   -0.10    9.20
  12   4   0    1.00    4.00
  12   4   0    3.50    8.40
  12   4   0    0.70    8.00
  12   4   0    2.90    5.70
 -12   4   0    2.70    8.60
 -13  -4   0    1.50    9.40
  13  -4   0    6.80   11.10
  13  -4   0    7.10    9.90
  13   4   0   -3.30    5.80
  13   4   0   -3.40    4.00
 -13   4   0   -3.90    8.20
  13   4   0    4.80    8.70
  13   4   0   11.40    9.80
  13   4   0    1.30    9.90
  14  -4   0   98.99   19.20
 -14  -4   0  120.29   20.60
  14  -4   0  133.59   21.10
  14  -4   0  123.19   12.50
  14   4   0  112.79   10.70
  14   4   0  119.29   18.80
  14   4   0  110.29   14.20
 -14   4   0   92.69   17.40
  14   4   0  111.49   21.90
  14   4   0  116.09   18.00
  15  -4   0   56.69   16.30
  15  -4   0   63.19   16.20
  15  -4   0   60.19   10.10
  15   4   0   64.59   11.40
 -15   4   0   44.00   14.90
  15   4   0   70.29   12.60
  15   4   0   57.99   18.50
  15   4   0   70.89   16.50
  15   4   0   51.09   14.10
  16  -4   0   74.29   11.40
  16  -4   0   79.79   18.60
  16  -4   0   89.69   19.50
  16   4   0  101.69   18.10
  16   4   0   76.49   20.60
  16   4   0   97.99   17.10
  16   4   0   87.59   14.70
 -16   4   0  136.19   21.10
  16   4   0   96.99   18.80
  17  -4   0  136.99   23.50
  17  -4   0  127.99   14.30
  17  -4   0  150.08   22.70
  17   4   0  122.49   13.00
  17   4   0  109.39   19.40
  17   4   0  139.69   18.60
  18  -4   0   20.60   12.50
  18  -4   0   20.20    9.20
  18  -4   0   52.69   15.60
  18  -4   0   25.80   11.90
  18   4   0   39.60   12.00
  18   4   0   46.20   15.70
  18   4   0   26.00    8.30
  18   4   0   31.70   13.90
  19  -4   0  267.27   31.20
  19  -4   0  281.07   21.00
  19  -4   0  236.78   27.70
  19  -4   0  248.78   32.80
  19   4   0  234.68   29.90
  19   4   0  300.87   25.50
  19   4   0  209.08   26.10
  19   4   0  300.27   20.10
  20  -4   0   18.60   15.00
  20  -4   0    9.20   14.30
  20  -4   0   10.70    9.70
  20  -4   0    1.20   10.40
  20   4   0    8.90   11.60
  20   4   0   16.90    8.90
  20   4   0   13.60   13.60
  20   4   0   -4.70    8.20
   0  -5   0    4.70    4.90
   0  -5   0   -1.90    3.90
   0  -5   0    1.20    6.20
   0   5   0    6.40    8.90
   0   5   0    5.20    5.80
   0   5   0   -6.10    4.10
   0   5   0   -3.70    4.80
   0   5   0   -2.60    5.30
  -1  -5   0   80.69    7.10
   1  -5   0  115.29   14.00
  -1  -5   0   69.79    9.00
   1  -5   0   83.19    9.30
   1  -5   0   92.29    9.50
  -1  -5   0   69.09   11.20
   1  -5   0   70.29    9.10
   1   5   0   99.79   11.90
  -1   5   0   75.79    9.20
   1   5   0   85.19    9.70
  -1   5   0   88.29    9.40
   1   5   0   73.49    7.20
  -1   5   0   76.49    9.00
  -1   5   0   55.29    8.90
  -1   5   0   79.89   11.60
   2  -5   0  178.98   17.20
   2  -5   0  174.18   12.90
  -2  -5   0  178.98    9.10
   2  -5   0  172.88   12.60
  -2  -5   0  170.18   13.10
   2  -5   0  184.58   14.00
   2   5   0  165.18   12.20
  -2   5   0  195.38   19.00
   2   5   0  167.58   13.30
  -2   5   0  189.28   13.30
  -2   5   0  164.08   12.40
  -2   5   0  178.38   14.10
  -2   5   0  169.48   13.10
   3  -5   0   17.50    6.30
  -3  -5   0   11.30    7.00
  -3  -5   0   24.00    6.60
   3  -5   0   13.90    7.50
   3  -5   0   22.10    9.40
   3  -5   0    9.40    5.70
  -3   5   0    6.60    5.60
   3   5   0   13.40    7.60
   3   5   0   12.70    7.60
  -3   5   0   10.70    6.60
   3   5   0   12.90    6.40
  -3   5   0    9.40    6.00
  -3   5   0   10.70    9.70
  -4  -5   0  107.39   11.90
   4  -5   0  100.39   12.40
  -4  -5   0   72.69   10.90
   4  -5   0   93.89   10.20
   4  -5   0  108.69   15.00
   4   5   0   90.19   11.90
  -4   5   0   86.39    9.20
  -4   5   0   94.09    9.60
  -4   5   0   73.39   11.50
  -4   5   0   94.69    8.00
   4   5   0  114.39   12.50
  -5  -5   0    6.30    6.50
   5  -5   0    1.70    4.80
  -5  -5   0    4.40    6.60
   5  -5   0   -2.00    8.00
   5  -5   0   13.60    9.40
  -5   5   0   -0.40    9.40
  -5   5   0    7.80    4.60
  -5   5   0    6.00    5.00
   5   5   0    5.00    1.50
   5   5   0   -4.70    6.40
  -5   5   0   12.50    5.30
  -5   5   0    1.50    6.80
  -6  -5   0 1378.56   62.29
   6  -5   0 1344.67   57.69
   6  -5   0 1251.97   63.79
   6  -5   0 1376.36   63.09
   6   5   0 1417.56   61.79
  -6   5   0 1312.27   63.09
  -6   5   0 1319.27   55.69
   6   5   0 1360.16   62.69
  -6   5   0 1300.77   55.59
  -6   5   0 1314.77   58.39
  -6   5   0 1375.66   65.09
   6   5   0 1332.67   54.29
   7  -5   0    0.60    5.50
  -7  -5   0    0.10    6.60
   7  -5   0   -2.80    8.00
   7  -5   0   -0.30    8.40
  -7   5   0    3.50    9.00
   7   5   0   12.00    7.40
   7   5   0    4.10    6.80
   7   5   0    2.00    2.90
  -7   5   0   -6.50    4.80
  -7   5   0    3.70    7.80
  -8  -5   0  232.28   20.40
   8  -5   0  282.57   26.40
   8  -5   0  229.88   15.80
   8  -5   0  243.08   21.30
  -8   5   0  270.57   23.90
   8   5   0  278.97   14.30
  -8   5   0  214.78   22.70
  -8   5   0  236.28   17.60
   8   5   0  264.37   21.60
   8   5   0  259.57   20.10
   9  -5   0   14.40   10.00
  -9  -5   0   11.20    9.60
   9  -5   0    8.30    6.50
   9  -5   0   13.00    9.60
   9   5   0   13.10    8.70
  -9   5   0    6.00    7.00
  -9   5   0   39.20   13.20
   9   5   0    8.00    4.50
   9   5   0    9.90    8.10
  10  -5   0  267.97   27.50
  10  -5   0  257.27   23.10
  10   5   0  275.27   15.70
  10   5   0  249.78   27.00
 -10   5   0  269.97   20.80
  10   5   0  262.87   16.40
  10   5   0  320.47   23.10
 -10   5   0  243.28   26.60
  11  -5   0  480.45   33.00
 -11  -5   0  437.56   31.80
  11  -5   0  417.16   31.90
  11  -5   0  475.45   26.60
  11   5   0  415.86   22.90
  11   5   0  464.85   33.50
 -11   5   0  468.25   29.90
  11   5   0  469.85   25.00
 -11   5   0  520.85   34.60
  11   5   0  508.75   32.00
  12  -5   0  363.86   20.90
 -12  -5   0  326.17   28.20
  12  -5   0  300.77   28.00
  12  -5   0  408.56   30.20
 -12   5   0  352.66   26.40
  12   5   0  350.36   19.30
 -12   5   0  407.66   31.00
  12   5   0  331.97   29.00
  12   5   0  317.87   21.00
  12   5   0  353.36   27.10
 -13  -5   0  198.58   25.10
  13  -5   0  226.58   26.50
  13  -5   0  210.38   15.60
  13  -5   0  226.88   26.30
  13   5   0  207.08   22.80
 -13   5   0  225.18   26.10
  13   5   0  192.08   22.80
  13   5   0  208.08   15.90
 -13   5   0  230.18   23.40
  13   5   0  185.88   16.00
 -14  -5   0  301.57   31.70
  14  -5   0  282.97   30.90
  14  -5   0  245.48   29.30
  14  -5   0  300.47   19.90
  14   5   0  297.57   34.30
  14   5   0  278.27   27.90
  14   5   0  333.87   27.90
 -14   5   0  282.07   28.60
  14   5   0  314.87   21.40
  15  -5   0    1.80   11.30
  15  -5   0   18.80    8.00
  15  -5   0   16.70   12.70
  15   5   0   12.00   11.40
  15   5   0    5.90    6.90
  15   5   0   19.80   14.00
 -15   5   0    3.30   10.10
  15   5   0   13.00    6.50
  15   5   0   18.80   12.00
  16  -5   0  219.98   17.70
  16  -5   0  225.78   28.70
  16  -5   0  228.68   29.10
 -16   5   0  254.27   27.80
  16   5   0  228.78   31.80
  16   5   0  191.98   23.30
  16   5   0  210.28   16.10
  16   5   0  219.38   19.50
  16   5   0  224.68   27.50
  17  -5   0    0.00    7.60
  17  -5   0    2.40   12.80
  17  -5   0   -1.60   12.10
  17   5   0   15.10   14.10
  17   5   0    9.70    8.50
  17   5   0   12.10   12.30
  17   5   0    7.30   11.50
  17   5   0   -1.60    6.30
  18  -5   0   24.30   14.80
  18  -5   0   16.50    9.60
  18  -5   0   31.70   14.90
  18   5   0   26.20   10.40
  18   5   0   11.40    7.50
  18   5   0   29.80   14.80
  18   5   0   10.80   12.60
  19  -5   0    0.30   12.60
  19  -5   0   11.00   11.10
  19  -5   0    9.30   14.60
  19  -5   0   -1.80    9.20
  19   5   0  -13.90    9.70
  19   5   0   -4.00    6.90
  19   5   0   -2.20   10.50
  19   5   0   -1.00    8.10
  20  -5   0    3.40   13.90
  20  -5   0   36.70   11.40
  20  -5   0   24.60   12.90
  20  -5   0   32.50   17.40
  20   5   0   37.20   17.70
  20   5   0   27.20   11.60
  20   5   0   31.30   14.40
  20   5   0   21.60    9.40
   0  -6   0  133.89   11.90
   0  -6   0  137.69   11.30
   0  -6   0  171.28   17.60
   0   6   0  154.38   11.70
   0   6   0  131.39   12.80
   0   6   0  134.29   16.10
   0   6   0  152.58   12.30
   1  -6   0  494.95   25.30
   1  -6   0  439.86   27.50
  -1  -6   0  509.35   26.00
  -1  -6   0  491.55   23.20
   1  -6   0  517.65   30.20
   1  -6   0  510.05   25.90
  -1  -6   0  510.05   29.70
  -1   6   0  525.95   26.40
   1   6   0  484.05   26.00
   1   6   0  467.55   23.10
   1   6   0  421.76   28.50
  -1   6   0  532.45   26.00
  -1   6   0  486.15   25.60
  -1   6   0  494.85   25.30
   2  -6   0  218.68   14.60
  -2  -6   0  194.98   10.90
   2  -6   0  225.18   21.60
   2  -6   0  196.48   23.40
   2  -6   0  182.88   14.90
  -2  -6   0  194.38   15.10
   2   6   0  204.68   15.30
   2   6   0  219.08   18.30
  -2   6   0  203.08   14.80
  -2   6   0  195.58   14.10
  -2   6   0  196.58   15.30
   2   6   0  205.48   13.80
  -3  -6   0    3.50    2.00
  -3  -6   0    1.30    6.20
   3  -6   0   13.10    7.20
   3  -6   0   -2.50    5.70
   3  -6   0   -7.40    6.10
  -3   6   0    6.30    6.50
  -3   6   0    7.10    6.60
  -3   6   0   10.80    8.30
  -3   6   0    1.00    7.00
   3   6   0   -4.80    7.80
   3   6   0   -4.90    5.70
   3   6   0    2.50    5.40
  -3   6   0    0.60    5.20
  -4  -6   0   30.60    8.20
   4  -6   0   42.30    8.50
   4  -6   0   17.70    9.60
  -4  -6   0   28.80    7.40
   4  -6   0   35.20   10.90
   4   6   0   33.10    8.00
   4   6   0   32.50   10.20
   4   6   0   36.80   14.00
  -4   6   0   31.20    9.10
  -4   6   0   24.80    4.70
  -4   6   0   33.90    7.70
  -4   6   0   30.50    7.70
  -4   6   0   29.50   12.70
   5  -6   0  321.87   19.90
  -5  -6   0  243.58   18.60
   5  -6   0  270.27   19.10
  -5  -6   0  259.87   18.70
   5  -6   0  275.07   22.80
   5  -6   0  252.37   19.30
  -5   6   0  256.67   15.00
   5   6   0  238.78   18.60
  -5   6   0  272.87   16.40
  -5   6   0  266.27   16.20
  -5   6   0  263.67   20.70
  -5   6   0  242.88   22.50
  -6  -6   0  375.96   24.50
   6  -6   0  337.67   25.10
  -6  -6   0  344.17   23.90
   6  -6   0  380.46   22.10
   6  -6   0  354.76   27.90
  -6   6   0  386.66   28.90
  -6   6   0  395.56   21.00
   6   6   0  402.36   25.70
  -6   6   0  416.96   26.90
  -6   6   0  370.66   19.80
  -6   6   0  406.36   20.30
   6   6   0  396.36   24.80
   7  -6   0  235.38   25.00
   7  -6   0  188.08   14.20
  -7  -6   0  185.38   19.40
   7  -6   0  163.98   18.80
   7   6   0  175.18    9.10
  -7   6   0  173.78   21.50
  -7   6   0  172.08   11.40
  -7   6   0  172.48   14.10
   7   6   0  188.78   17.00
   7   6   0  196.88   20.20
  -7   6   0  193.18   12.00
  -7   6   0  197.88   21.10
   8  -6   0   17.20   10.80
   8  -6   0   14.00    9.70
  -8  -6   0   17.40    9.00
   8  -6   0   12.50    6.50
   8   6   0    6.50    7.80
  -8   6   0    2.00   10.20
   8   6   0   13.60    3.40
  -8   6   0    7.40    5.90
   8   6   0    8.50    9.10
  -8   6   0    1.30    8.40
   9  -6   0  469.45   24.50
   9  -6   0  405.76   30.70
  -9  -6   0  490.25   31.00
   9  -6   0  465.75   31.10
  -9   6   0  457.65   32.40
  -9   6   0  445.46   26.70
   9   6   0  417.66   28.70
   9   6   0  426.66   21.20
   9   6   0  423.06   30.60
  10  -6   0   77.79   14.80
  10  -6   0   70.69   10.00
 -10  -6   0   71.29   14.10
  10  -6   0   66.99   14.90
  10   6   0   70.89    7.90
 -10   6   0   81.19   12.60
  10   6   0   64.09   14.70
  10   6   0   51.19   12.30
 -10   6   0   77.79   16.10
  11  -6   0  204.58   24.90
  11  -6   0  167.88   16.00
  11  -6   0  180.88   22.80
 -11  -6   0  196.98   23.10
 -11   6   0  213.98   20.70
  11   6   0  181.08   22.80
  11   6   0  211.98   13.80
  11   6   0  247.78   24.10
 -11   6   0  216.38   24.50
  12  -6   0    4.40   10.10
 -12  -6   0   -8.50    9.10
  12  -6   0   -1.30    6.10
  12  -6   0    3.40   10.80
 -12   6   0    8.60   11.20
  12   6   0   -3.10    5.00
  12   6   0    5.90    5.00
 -12   6   0  -12.10    7.00
  12   6   0   15.60   10.80
  12   6   0    7.90    9.70
 -13  -6   0   35.00   13.10
  13  -6   0   40.40   14.80
  13  -6   0   43.90    9.20
  13  -6   0   67.29   16.50
  13   6   0   31.70   13.40
  13   6   0   56.09    8.70
  13   6   0   29.20    7.40
 -13   6   0   34.50   14.50
  13   6   0   34.00   13.00
 -13   6   0   62.39   13.90
  14  -6   0   33.90   14.20
  14  -6   0   23.30   12.90
  14  -6   0   10.80    7.90
  14   6   0   16.10    7.10
 -14   6   0   20.10   11.00
 -14   6   0   18.10   13.50
  14   6   0   23.20   10.20
  14   6   0   16.60   11.50
  14   6   0   30.20   13.90
  14   6   0   21.80   12.20
  15  -6   0   30.30   14.70
  15  -6   0   49.30   10.60
  15  -6   0   16.70   13.80
  15   6   0   32.20   14.50
  15   6   0   47.90    9.30
 -15   6   0   52.39   14.30
  15   6   0   49.80   17.10
  15   6   0   21.80   12.60
  15   6   0   44.00    8.80
  16  -6   0    3.00   12.70
  16  -6   0    6.50   14.10
  16  -6   0    6.80    8.10
  16   6   0   -1.20    6.50
 -16   6   0    8.30   11.00
  16   6   0    0.50   15.40
  16   6   0   -0.20    6.40
  16   6   0   15.40   16.50
  16   6   0    0.20   10.70
  17  -6   0   -1.90    8.40
  17  -6   0    0.40   12.50
  17  -6   0   19.10   14.80
  17   6   0   -5.60    6.40
  17   6   0    5.30   12.50
  17   6   0   15.20   12.30
  17   6   0   13.20   15.70
  17   6   0   -6.30    6.20
  18  -6   0   22.70   10.20
  18  -6   0   48.90   17.80
  18  -6   0   20.70   14.80
  18   6   0   18.30    8.40
  18   6   0    8.00    7.80
  18   6   0    6.00   11.90
  18   6   0    9.10   13.20
  19  -6   0   10.40   14.30
  19  -6   0   -3.60   13.10
  19  -6   0  -10.90    8.20
  19   6   0   -3.10    7.20
  19   6   0  -19.30    8.80
  19   6   0   -8.40    7.00
  19   6   0   -7.70   11.10
  20  -6   0    6.20   15.00
  20  -6   0   14.10   10.90
  20  -6   0  -14.10    8.60
  20  -6   0    2.10   13.90
  20   6   0    0.40   14.40
  20   6   0   14.00    9.20
  20   6   0    3.40    9.40
  20   6   0    9.20   12.10
   0  -7   0   -3.30    7.10
   0  -7   0   -3.00    5.40
   0   7   0    9.90   10.80
   0   7   0    1.60    6.60
   0   7   0   14.40    6.90
   0   7   0   -0.20    3.10
   0   7   0   -7.40    5.00
   1  -7   0  542.55   32.70
  -1  -7   0  490.75   25.20
  -1  -7   0  571.24   28.50
   1  -7   0  519.85   27.70
   1  -7   0  558.04   27.80
  -1  -7   0  469.25   31.40
   1  -7   0  529.15   27.60
  -1   7   0  563.94   28.50
  -1   7   0  533.35   28.00
  -1   7   0  532.75   32.90
   1   7   0  521.65   28.30
   1   7   0  514.75   25.10
  -1   7   0  506.45   27.30
   1   7   0  527.75   27.40
   1   7   0  497.15   32.00
   1   7   0  573.14   28.30
  -1   7   0  548.35   28.00
   2  -7   0  189.38   15.20
  -2  -7   0  176.98   14.50
   2  -7   0  149.59   13.60
  -2  -7   0  165.28   10.50
   2  -7   0  179.98   14.30
   2   7   0  193.38   19.30
   2   7   0  166.08   12.80
  -2   7   0  163.48   13.70
  -2   7   0  161.38   14.30
   2   7   0  172.58   15.10
  -2   7   0  186.78   16.90
  -2   7   0  158.88   14.00
  -2   7   0  192.68   19.80
   3  -7   0  259.67   17.70
  -3  -7   0  281.77   13.30
   3  -7   0  298.17   18.20
   3  -7   0  276.77   24.00
  -3  -7   0  261.07   18.70
   3  -7   0  292.27   20.10
  -3   7   0  283.57   20.10
  -3   7   0  282.67   18.00
   3   7   0  267.87   30.90
   3   7   0  250.87   21.60
   3   7   0  269.87   17.60
  -3   7   0  272.77   17.70
  -3   7   0  270.07   23.70
  -3   7   0  312.07   19.60
   4  -7   0  513.45   30.10
  -4  -7   0  540.55   28.90
   4  -7   0  499.05   26.60
   4  -7   0  513.85   27.70
   4   7   0  531.55   28.30
  -4   7   0  513.15   33.90
  -4   7   0  465.05   26.50
  -4   7   0  519.35   26.30
  -4   7   0  491.65   29.70
   4   7   0  503.05   28.70
   4   7   0  462.05   30.50
  -4   7   0  493.25   22.90
   5  -7   0  396.56   29.10
  -5  -7   0  420.16   25.70
  -5  -7   0  439.06   29.70
   5  -7   0  434.46   29.50
   5  -7   0  415.76   23.40
   5  -7   0  387.36   26.80
  -5   7   0  367.76   24.60
   5   7   0  425.06   27.10
   5   7   0  423.36   25.70
  -5   7   0  408.66   20.60
  -5   7   0  399.06   27.00
  -5   7   0  424.16   30.80
   5   7   0  456.95   26.40
  -5   7   0  426.66   23.00
   6  -7   0  270.87   21.30
   6  -7   0  288.37   18.20
   6  -7   0  271.47   20.20
   6  -7   0  244.88   25.30
  -6  -7   0  271.57   20.30
  -6  -7   0  311.77   21.00
   6   7   0  250.07   20.10
   6   7   0  313.87   21.70
  -6   7   0  250.17   26.20
  -6   7   0  262.47   22.40
  -6   7   0  251.97   15.90
  -6   7   0  248.18   18.40
  -6   7   0  254.97   16.80
   7  -7   0   -4.70    5.80
  -7  -7   0   12.70    7.90
   7  -7   0    5.80    9.90
   7  -7   0    2.50    7.90
   7  -7   0   21.70   10.00
  -7  -7   0   -0.20    6.70
  -7   7   0    6.10    5.60
   7   7   0  -10.40    6.40
  -7   7   0    5.70    5.40
  -7   7   0    5.80    5.80
   7   7   0   11.20    9.30
  -7   7   0    3.50    9.00
  -7   7   0   -1.80   10.50
   8  -7   0  245.88   24.50
   8  -7   0  286.47   17.80
  -8  -7   0  246.38   20.80
   8  -7   0  291.37   28.90
   8   7   0  228.58   20.30
   8   7   0  230.78   10.80
   8   7   0  236.38   21.10
  -8   7   0  214.28   13.50
  -8   7   0  250.17   17.10
  -8   7   0  227.28   13.40
  -8   7   0  214.88   25.50
   9  -7   0  439.36   25.00
   9  -7   0  431.36   32.50
   9  -7   0  423.16   30.60
  -9  -7   0  426.56   30.00
  -9   7   0  405.26   36.50
   9   7   0  444.06   31.10
   9   7   0  443.66   19.80
   9   7   0  477.95   30.10
  -9   7   0  405.66   32.30
   9   7   0  429.16   23.90
  10  -7   0  187.08   22.40
  10  -7   0  185.08   15.30
  10  -7   0  185.58   24.30
 -10  -7   0  167.28   21.30
  10   7   0  156.98   21.10
  10   7   0  185.28   20.50
  10   7   0  173.48   10.50
 -10   7   0  161.98   17.30
  10   7   0  189.78   14.30
 -10   7   0  146.89   22.00
  11  -7   0   47.10   14.40
 -11  -7   0   53.09   13.30
  11  -7   0   49.80    9.70
  11  -7   0   48.80   15.70
  11   7   0   47.70    6.30
  11   7   0   38.70   11.90
 -11   7   0   49.40   11.20
  11   7   0   22.80   12.20
  11   7   0   30.70    7.80
 -11   7   0   22.70   13.70
  12  -7   0  116.59   20.70
  12  -7   0   85.69   18.70
  12  -7   0   79.69   11.90
  12   7   0   94.59   11.70
 -12   7   0   98.79   15.50
  12   7   0  120.09   21.30
 -12   7   0   77.39   18.30
  12   7   0  118.89   10.50
  12   7   0   71.99   15.80
  13  -7   0   87.09   19.40
  13  -7   0   97.79   19.70
  13  -7   0  106.09   13.60
 -13   7   0   89.99   19.40
  13   7   0  113.09   12.80
  13   7   0  139.79   21.70
  13   7   0  137.89   20.30
 -13   7   0  117.09   17.20
  13   7   0   95.59   10.40
  14  -7   0   97.49   20.50
  14  -7   0  102.39   20.30
  14  -7   0  138.59   15.30
  14   7   0  104.39   21.20
  14   7   0  103.39   12.60
 -14   7   0  162.48   20.20
  14   7   0  110.09   11.80
  14   7   0  118.79   20.20
 -14   7   0  105.79   21.80
  15  -7   0   24.30   14.50
  15  -7   0   19.90   13.50
  15  -7   0    3.90    8.50
 -15   7   0   -7.10    9.30
  15   7   0   21.30   13.20
 -15   7   0   -3.40   12.60
  15   7   0   20.70   12.00
  15   7   0   12.40    7.30
  16  -7   0   52.39   17.70
  16  -7   0   68.59   12.90
  16  -7   0   42.30   17.70
  16   7   0   46.40   14.60
  16   7   0   38.70    9.70
  16   7   0   39.80    8.90
  16   7   0   46.60   15.20
  17  -7   0   28.30   17.40
  17  -7   0   57.89   18.00
  17  -7   0   49.80   11.30
  17   7   0   58.99   10.80
  17   7   0   52.09   10.70
  17   7   0   20.00   13.20
  17   7   0   17.30   14.30
  18  -7   0   -0.50    8.70
  18  -7   0   -1.60   14.40
  18  -7   0   -0.80   12.60
  18   7   0    2.80   12.80
  18   7   0    0.90   11.80
  18   7   0    6.80    8.30
  18   7   0    6.10    6.90
  19  -7   0    0.10   14.10
  19  -7   0   -1.10   10.10
  19  -7   0   -4.40   12.50
  19   7   0   15.10    8.20
  19   7   0    6.30   12.10
  19   7   0   -3.00    7.80
  19   7   0   -3.60   12.70
  20  -7   0   16.90   11.20
  20  -7   0   11.00   16.00
  20  -7   0   -1.20   15.00
  20   7   0   13.60    9.20
  20   7   0   17.00   16.20
  20   7   0   18.40   10.30
  20   7   0    9.80   12.10
   0  -8   0 2409.56   98.59
   0  -8   0 2336.17   96.99
   0   8   0 2384.86  103.89
   0   8   0 2156.28   93.79
   0   8   0 2263.77   98.29
   0   8   0 2368.26   98.89
  -1  -8   0    2.50   10.20
   1  -8   0   -6.30   11.30
   1  -8   0   -3.70    5.80
  -1  -8   0    0.90    6.40
  -1  -8   0    6.00    4.90
   1  -8   0   -3.40    6.00
   1   8   0   -4.10    6.70
  -1   8   0    8.70    7.60
  -1   8   0   -3.90    6.10
   1   8   0   -3.60    9.40
  -1   8   0    7.90    8.10
   1   8   0   -0.70    4.30
   1   8   0   -4.60    6.10
   2  -8   0 2258.37   94.19
   2  -8   0 2165.08  100.29
  -2  -8   0 2219.58   94.99
   2  -8   0 2216.58   93.99
   2  -8   0 2204.68   95.09
  -2  -8   0 2187.88   98.89
  -2  -8   0 2243.18   90.79
  -2   8   0 2219.18   95.39
  -2   8   0 2222.98   94.59
  -2   8   0 2177.58  100.59
  -2   8   0 1951.40   96.79
   2   8   0 2242.38   99.39
   2   8   0 2314.17   94.59
  -2   8   0 2178.48   94.89
   2   8   0 2355.66  101.79
   3  -8   0   30.10   10.00
   3  -8   0   16.30    7.60
   3  -8   0   14.10   11.80
  -3  -8   0   17.10    8.30
  -3  -8   0   21.90    4.10
   3  -8   0   26.20    8.00
  -3   8   0   35.00   13.70
   3   8   0   20.50    7.10
  -3   8   0   39.10    9.20
  -3   8   0   20.50    8.70
   3   8   0   16.00    8.30
  -3   8   0   35.90    8.80
  -3   8   0   33.20    9.40
   3   8   0   24.20   10.70
   4  -8   0 2486.85  105.29
   4  -8   0 2592.44  102.79
   4  -8   0 2409.86  108.99
  -4  -8   0 2372.66  103.39
  -4  -8   0 2364.36   95.19
   4  -8   0 2421.06  101.69
  -4   8   0 2295.77   96.49
   4   8   0 2444.76  104.29
  -4   8   0 2412.96  109.59
   4   8   0 2246.58  101.89
  -4   8   0 2327.57  100.99
  -4   8   0 2418.16  105.09
  -4   8   0 2359.36  101.39
  -4   8   0 2432.76  104.09
   4   8   0 2470.45  106.99
  -5  -8   0  302.07   21.40
   5  -8   0  281.97   20.50
   5  -8   0  266.17   19.50
   5  -8   0  321.77   26.10
   5  -8   0  267.57   22.40
  -5   8   0  274.07   18.40
   5   8   0  318.07   24.30
   5   8   0  298.17   20.80
  -5   8   0  335.87   32.70
   5   8   0  299.57   21.80
  -5   8   0  275.57   15.20
  -5   8   0  277.87   22.50
  -5   8   0  264.47   18.80
  -6  -8   0  268.57   20.50
   6  -8   0  242.18   26.70
   6  -8   0  258.97   20.00
   6  -8   0  253.57   18.60
   6  -8   0  254.97   22.00
  -6   8   0  230.38   22.90
  -6   8   0  253.67   27.30
   6   8   0  235.98   20.70
   6   8   0  232.08   20.00
   6   8   0  267.57   21.10
  -6   8   0  248.18   17.50
  -6   8   0  252.57   17.40
  -6   8   0  258.57   15.20
   7  -8   0  205.08   19.10
   7  -8   0  205.38   25.20
  -7  -8   0  218.88   19.40
   7  -8   0  217.58   22.60
   7  -8   0  194.28   16.60
  -7   8   0  236.38   15.30
  -7   8   0  225.08   15.70
  -7   8   0  238.38   17.80
  -7   8   0  227.78   23.90
   7   8   0  229.98   19.80
   7   8   0  248.18   20.80
  -7   8   0  230.58   27.10
   8  -8   0   29.80   12.30
   8  -8   0   34.00    8.60
   8  -8   0    6.60   11.10
  -8  -8   0   36.10    9.90
   8  -8   0   25.50    9.30
   8   8   0   24.70    9.50
  -8   8   0   33.10    7.60
   8   8   0   30.00    7.90
  -8   8   0   18.70    6.40
   8   8   0   22.90   11.00
  -8   8   0   27.00   13.60
  -8   8   0   27.90    7.00
   9  -8   0    6.50    8.70
   9  -8   0   11.80   10.50
   9  -8   0   14.50   12.80
   9  -8   0    1.10    6.50
  -9   8   0    1.40    4.20
   9   8   0   18.40   10.80
   9   8   0    2.30    8.60
   9   8   0   -0.80    5.40
  -9   8   0    3.50    4.30
  -9   8   0   -4.10   10.40
  -9   8   0    7.10    6.30
  10  -8   0   86.19   19.00
  10  -8   0  149.69   20.00
  10  -8   0  121.19   13.90
 -10   8   0  129.39   14.50
  10   8   0  144.69   18.70
  10   8   0  106.49    6.50
  10   8   0  154.18   14.80
  10   8   0  128.49   19.20
 -10   8   0  146.09   22.50
  11  -8   0  180.48   16.20
  11  -8   0  156.08   24.90
  11  -8   0  201.78   25.50
  11   8   0  168.48   22.70
  11   8   0  175.18   22.50
  11   8   0  197.38   10.80
 -11   8   0  211.18   27.10
 -11   8   0  183.18   18.50
  11   8   0  220.68   16.30
  12  -8   0  222.08   28.10
  12  -8   0  242.68   27.80
  12  -8   0  173.58   17.40
 -12   8   0  215.58   28.60
  12   8   0  177.98   11.50
  12   8   0  192.68   15.90
 -12   8   0  202.88   20.70
  12   8   0  200.38   24.10
  13  -8   0   56.09   18.00
  13  -8   0   95.39   19.70
  13  -8   0  104.19   14.00
  13   8   0  116.09   19.30
  13   8   0   80.89    8.80
  13   8   0  115.99   20.70
  13   8   0   94.59   12.90
 -13   8   0  125.89   23.20
 -13   8   0  116.19   17.10
  14  -8   0  112.79   21.20
  14  -8   0   89.49   20.60
  14  -8   0   88.09   13.60
  14   8   0   90.89   19.30
  14   8   0   99.99   19.50
 -14   8   0   82.19   19.60
  14   8   0   90.99   10.10
  14   8   0   98.09   13.20
 -14   8   0   93.89   15.90
  15  -8   0   19.00   16.20
  15  -8   0   32.70   18.30
  15  -8   0   28.00   10.30
 -15   8   0   52.69   17.50
  15   8   0   36.00    9.50
  15   8   0   29.20    7.10
 -15   8   0   30.50   12.40
  16  -8   0   94.39   22.30
  16  -8   0   90.19   20.80
  16  -8   0   84.79   13.90
  16   8   0   95.39   13.40
 -16   8   0   61.69   19.20
  16   8   0   88.49   10.90
  16   8   0  110.29   20.80
  16   8   0   83.19   17.30
  17  -8   0  119.39   24.00
  17  -8   0   80.39   22.10
  17  -8   0  113.89   15.70
  17   8   0   83.69   13.20
  17   8   0   49.90   18.10
  17   8   0  101.49   18.50
  18  -8   0   71.99   20.70
  18  -8   0   69.99   14.40
  18  -8   0  117.09   24.80
  18   8   0   66.59   17.30
  18   8   0   67.39   20.10
  18   8   0   88.39   13.90
  18   8   0   67.89   11.90
  19  -8   0   70.29   21.00
  19  -8   0   49.99   13.30
  19  -8   0   43.90   18.80
  19   8   0   22.60   16.40
  19   8   0   65.99   13.00
  19   8   0   33.40   15.00
  19   8   0   34.30    8.90
   0  -9   0    0.50    5.60
   0  -9   0   -5.40    6.10
   0  -9   0    1.50    7.70
   0   9   0    2.50   10.70
   0   9   0    0.80    7.30
   0   9   0   -2.30    3.50
   0   9   0   -0.40    6.90
  -1  -9   0  189.38   16.70
  -1  -9   0  216.08   23.40
   1  -9   0  196.28   16.30
  -1  -9   0  234.28   15.00
   1  -9   0  215.08   24.80
   1  -9   0  198.78   16.60
  -1   9   0  201.58   17.10
  -1   9   0  192.68   17.30
   1   9   0  212.18   17.30
  -1   9   0  244.68   25.10
   1   9   0  264.27   26.10
   1   9   0  203.18   16.70
  -1   9   0  208.38   16.80
   1   9   0  197.58   17.70
   1   9   0  203.48   13.60
   2  -9   0    1.40   10.40
   2  -9   0   12.80    7.80
  -2  -9   0    4.60    7.50
   2  -9   0   10.20    7.00
  -2  -9   0   11.70    5.20
  -2  -9   0   12.80   10.40
   2  -9   0    4.20    9.00
  -2   9   0   -2.20    7.40
   2   9   0    3.60    5.60
  -2   9   0   14.30    7.90
   2   9   0    3.00    7.30
   2   9   0   17.60    8.10
  -2   9   0   13.10    8.10
  -2   9   0   19.40   12.50
   2   9   0    5.80    9.20
  -3  -9   0  271.57   14.20
   3  -9   0  228.28   26.30
  -3  -9   0  282.37   19.90
   3  -9   0  236.68   18.20
   3  -9   0  240.28   18.60
   3  -9   0  232.18   19.40
  -3   9   0  281.47   29.10
  -3   9   0  244.28   19.60
   3   9   0  243.38   25.50
  -3   9   0  256.67   18.80
   3   9   0  258.47   17.50
   3   9   0  276.77   19.00
   3   9   0  222.88   19.40
  -3   9   0  261.77   18.60
   4  -9   0  189.78   22.90
   4  -9   0  165.48   15.70
   4  -9   0  157.08   17.70
   4  -9   0  188.18   17.30
  -4  -9   0  141.39    8.40
  -4  -9   0  172.68   17.10
  -4   9   0  132.19   15.00
  -4   9   0  176.28   15.10
   4   9   0  176.08   14.90
  -4   9   0  147.49   17.80
  -4   9   0  194.58   23.50
  -4   9   0  140.99    8.80
  -4   9   0  128.49   16.50
   4   9   0  157.58   18.40
   4   9   0  192.48   21.40
   4   9   0  159.28   16.00
   5  -9   0  325.17   26.70
   5  -9   0  225.08   18.80
   5  -9   0  264.27   18.60
   5  -9   0  259.67   20.50
   5   9   0  245.28   23.90
  -5   9   0  224.68   27.20
   5   9   0  231.88   17.70
  -5   9   0  260.47   21.00
  -5   9   0  233.98   13.20
  -5   9   0  235.58   18.40
  -5   9   0  247.48   18.90
   5   9   0  229.28   19.30
   5   9   0  251.87   20.80
   6  -9   0  323.27   27.40
  -6  -9   0  322.97   22.80
   6  -9   0  261.67   20.70
   6  -9   0  268.27   19.50
   6  -9   0  274.97   23.40
   6   9   0  311.67   23.10
  -6   9   0  273.87   19.20
   6   9   0  253.77   23.30
  -6   9   0  277.57   29.10
   6   9   0  267.27   21.80
  -6   9   0  269.77   15.60
   6   9   0  300.57   19.70
   7  -9   0  167.88   20.50
   7  -9   0  177.28   18.40
   7  -9   0  153.28   22.50
   7  -9   0  192.88   17.90
  -7  -9   0  175.68   19.40
   7   9   0  180.88   20.00
  -7   9   0  179.48   15.30
  -7   9   0  185.18   12.90
   7   9   0  180.38   20.60
   7   9   0  229.38   24.80
   7   9   0  200.68   16.20
  -7   9   0  149.09   23.70
  -7   9   0  197.28   15.20
   8  -9   0 1157.78   55.79
   8  -9   0 1125.89   61.49
   8  -9   0 1248.18   59.49
  -8  -9   0 1153.68   59.89
   8  -9   0 1082.59   63.89
  -8   9   0 1194.88   53.59
  -8   9   0 1177.08   65.99
   8   9   0 1213.28   61.19
   8   9   0 1157.08   60.19
   8   9   0 1263.77   56.29
  -8   9   0 1228.18   53.89
   8   9   0 1310.97   62.19
   9  -9   0  226.38   25.10
   9  -9   0  198.88   25.90
   9  -9   0  196.78   17.20
   9  -9   0  199.88   21.60
   9   9   0  196.98   22.50
  -9   9   0  187.58   13.80
  -9   9   0  191.68   14.20
   9   9   0  203.18   22.30
  -9   9   0  197.38   15.40
   9   9   0  216.38   17.00
  -9   9   0  213.08   27.30
  10  -9   0  573.14   38.50
  10  -9   0  549.95   31.30
  10  -9   0  601.84   41.60
  10  -9   0  562.64   36.30
 -10   9   0  550.64   24.70
 -10   9   0  541.45   30.90
  10   9   0  595.74   38.20
 -10   9   0  550.74   24.80
 -10   9   0  577.34   41.60
  10   9   0  552.34   36.60
  10   9   0  543.25   31.00
  11  -9   0   43.80   10.50
  11  -9   0   65.29   17.40
  11  -9   0   52.29   15.10
  11  -9   0   83.99   16.20
 -11   9   0   53.29   11.00
 -11   9   0   64.29   18.00
  11   9   0   49.10   10.30
  11   9   0   89.99   17.60
  11   9   0   71.09   15.00
  12  -9   0  156.98   22.30
  12  -9   0  200.48   19.60
  12  -9   0  233.58   29.40
  12  -9   0  191.38   26.60
  12   9   0  221.08   17.70
 -12   9   0  231.08   31.40
  12   9   0  209.98   26.90
 -12   9   0  198.58   20.00
  12   9   0  187.68   23.70
  13  -9   0    7.30   12.40
  13  -9   0   26.30   10.00
  13  -9   0   16.00   13.80
 -13   9   0   40.40   17.10
  13   9   0   41.60   10.00
 -13   9   0   21.90    9.70
  13   9   0   23.80    3.80
  13   9   0   68.79   16.20
  13   9   0   30.20   13.50
  14  -9   0   21.80   10.20
  14  -9   0   40.60   16.00
  14  -9   0    3.00   13.70
 -14   9   0    0.00   12.90
  14   9   0   12.10   12.10
 -14   9   0   30.20   11.50
  14   9   0   23.10    4.30
  14   9   0   26.40    9.30
  14   9   0   21.50   13.40
  15  -9   0   93.99   21.80
  15  -9   0   84.49   20.50
  15  -9   0  101.29   15.20
  15   9   0   93.69   20.00
 -15   9   0   79.99   21.90
  15   9   0  104.29   14.40
  15   9   0   87.39    8.50
  16  -9   0   55.29   13.50
  16  -9   0   57.19   19.40
  16  -9   0   70.79   21.40
 -16   9   0   93.19   23.00
  16   9   0   87.49   19.60
  16   9   0   70.89    8.20
  16   9   0   89.69   13.80
  17  -9   0   48.10   18.20
  17  -9   0   47.80   17.80
  17  -9   0   52.29   12.60
  17   9   0   44.90    7.40
  17   9   0   63.19   16.60
 -17   9   0   27.40   18.40
  17   9   0   60.29   12.10
  17   9   0   33.60   17.10
  18  -9   0    5.60   16.60
  18  -9   0   -2.00    9.30
  18  -9   0    1.10   13.50
  18   9   0   21.00   14.20
  18   9   0   -4.00    8.30
  18   9   0   10.60   12.60
  18   9   0    8.60    5.90
  19  -9   0  -17.20   13.30
  19  -9   0   14.80   12.20
  19  -9   0    1.70   14.70
  19   9   0   13.70   12.90
  19   9   0    2.30    9.40
  19   9   0    1.00    4.90
  19   9   0  -13.10   12.30
  19   9   0   -9.30   11.70
   0 -10   0   87.19   18.00
   0 -10   0  109.59   12.90
   0 -10   0  183.18   17.70
   0  10   0  146.89   16.50
   0  10   0  136.09   15.90
   0  10   0  159.28   16.30
   0  10   0  127.89    9.90
   0  10   0  169.78   22.60
  -1 -10   0  118.19   14.60
  -1 -10   0  111.39   11.80
  -1 -10   0  104.39   17.90
   1 -10   0   98.49   18.40
   1 -10   0  110.79   13.60
   1 -10   0  122.49   17.70
  -1  10   0  104.49   14.20
  -1  10   0  124.29   15.20
   1  10   0   99.69   14.10
  -1  10   0   94.59   18.70
  -1  10   0  120.39   13.40
  -1  10   0   87.89    7.60
   1  10   0  110.89   14.10
   1  10   0  103.49   10.10
   1  10   0  131.79   18.70
   1  10   0   85.29   13.80
  -2 -10   0   66.99   15.30
  -2 -10   0   41.20    7.10
   2 -10   0   48.70   10.60
   2 -10   0   28.80   14.70
   2 -10   0   42.00   10.30
  -2 -10   0   34.40    9.80
  -2  10   0   36.60   10.30
  -2  10   0   48.80   15.20
   2  10   0   51.69   12.50
   2  10   0   46.80   11.10
   2  10   0   30.00    9.50
   2  10   0   47.10    7.60
   2  10   0   26.60    9.10
  -2  10   0   49.60   10.80
  -2  10   0   37.00   10.20
   3 -10   0   96.89   14.00
  -3 -10   0  118.09   15.20
   3 -10   0  114.89   14.30
   3 -10   0  118.59   20.20
   3 -10   0  123.59   15.70
  -3 -10   0  117.39    9.40
   3  10   0  120.89   13.00
  -3  10   0  139.39   16.00
   3  10   0  108.19   17.90
  -3  10   0   86.39   16.90
   3  10   0  125.69   16.20
  -3  10   0  125.79   20.20
   3  10   0  102.19   14.20
  -3  10   0  123.39   14.70
  -4 -10   0    8.40    3.30
   4 -10   0    5.80    7.60
   4 -10   0    9.40    8.00
  -4 -10   0   12.30    8.40
   4 -10   0    8.00    8.90
   4 -10   0   -3.70    6.50
  -4  10   0   -6.30    9.00
   4  10   0   -1.20    6.40
   4  10   0   -9.90    8.70
   4  10   0   11.40    7.80
  -4  10   0   10.10   12.30
  -4  10   0    7.60    7.90
  -4  10   0   -2.00    7.70
  -4  10   0    6.80    2.60
   4  10   0   18.00    9.50
   5 -10   0  132.49   17.80
  -5 -10   0  132.69   15.70
   5 -10   0  159.08   17.10
   5 -10   0  124.29   15.20
   5 -10   0  140.79   21.60
  -5  10   0  145.79   15.60
   5  10   0  144.89   16.20
  -5  10   0  163.08   16.20
  -5  10   0  153.08   24.20
   5  10   0  151.08   16.00
   5  10   0  148.69   18.30
   5  10   0  140.19   20.20
  -5  10   0  144.79    8.90
   6 -10   0  105.89   13.80
  -6 -10   0   85.49   14.40
   6 -10   0   79.59   12.50
   6 -10   0   75.49   14.60
   6 -10   0   82.09   18.10
   6  10   0   58.89   11.00
   6  10   0   79.69   14.30
  -6  10   0   78.99    7.70
  -6  10   0   90.19   12.20
  -6  10   0   84.89   12.40
  -6  10   0   65.49   17.00
   6  10   0   77.59   13.20
   6  10   0   60.19   15.00
   7 -10   0   10.40    8.40
   7 -10   0    9.70    8.40
   7 -10   0    2.70   10.40
   7 -10   0    2.10    9.60
  -7 -10   0   15.90    8.70
   7  10   0   16.60    9.40
   7  10   0   15.10    9.30
  -7  10   0    0.20    7.00
  -7  10   0    4.70    7.20
  -7  10   0   15.00   13.30
  -7  10   0    5.80    4.20
   7  10   0    1.30    6.90
   7  10   0   -1.70    9.10
   8 -10   0  258.57   26.60
  -8 -10   0  194.88   22.20
   8 -10   0  238.88   28.30
   8 -10   0  224.88   20.80
   8 -10   0  259.37   19.60
   8  10   0  234.88   24.90
  -8  10   0  214.78   20.90
   8  10   0  248.08   25.20
   8  10   0  286.17   28.30
  -8  10   0  252.47   17.80
  -8  10   0  265.57   31.30
   8  10   0  218.48   18.80
  -8  10   0  252.47   16.20
   9 -10   0   45.60   14.00
   9 -10   0   31.90    9.30
   9 -10   0   39.70   15.20
   9 -10   0   43.60   11.70
  -9  10   0   15.30    6.50
   9  10   0   24.20    8.90
   9  10   0   34.80   12.30
  -9  10   0   19.00   14.20
   9  10   0   46.60   12.80
  -9  10   0   37.90    8.30
  -9  10   0   25.00    7.30
   9  10   0   15.90   10.70
  10 -10   0  360.56   28.20
  10 -10   0  400.06   33.90
  10 -10   0  397.76   31.50
  10 -10   0  387.96   25.80
 -10  10   0  360.16   20.50
  10  10   0  417.86   31.40
  10  10   0  362.86   24.50
  10  10   0  393.56   30.20
 -10  10   0  372.36   20.30
  10  10   0  400.46   30.30
 -10  10   0  343.77   38.50
  11 -10   0   91.29   14.40
  11 -10   0   77.09   16.00
  11 -10   0  135.29   23.70
  11 -10   0   79.29   17.10
  11  10   0  111.89   14.60
 -11  10   0   94.89   21.70
  11  10   0  122.99   19.80
  11  10   0  118.79   18.40
  11  10   0  125.59   20.80
 -11  10   0  100.09   13.40
  12 -10   0  112.79   19.00
  12 -10   0   82.29   20.30
  12 -10   0   87.29   14.00
  12 -10   0   88.59   19.50
 -12  10   0  117.19   15.00
  12  10   0   91.29   13.60
 -12  10   0   89.39   22.20
  12  10   0  129.89   20.90
  12  10   0   76.89   18.00
  13 -10   0   30.90   17.10
  13 -10   0   62.29   12.80
  13 -10   0   55.79   15.60
  13 -10   0   49.40   17.30
 -13  10   0   42.50   17.60
 -13  10   0   43.20   11.00
  13  10   0   82.19   16.80
  13  10   0   48.90   16.00
  13  10   0   58.99   11.60
  14 -10   0  115.39   23.70
  14 -10   0  101.09   21.40
  14 -10   0  101.29   15.60
  14 -10   0  122.29   21.40
 -14  10   0  123.49   25.70
  14  10   0  144.09   17.10
  14  10   0   92.89   20.80
  14  10   0  172.18   25.80
  15 -10   0   -8.60   12.50
  15 -10   0   41.30   16.00
  15 -10   0   57.09   13.20
  15 -10   0   18.20   15.20
  15  10   0   56.29   12.10
 -15  10   0   43.50   18.90
  15  10   0   19.00   13.60
  16 -10   0   21.30   11.50
  16 -10   0   10.60   13.60
  16 -10   0   35.00   19.00
  16 -10   0   74.39   17.60
  16  10   0   17.40   14.70
 -16  10   0   30.00   18.30
  16  10   0   38.50   13.50
  16  10   0   13.30    9.60
  17 -10   0  185.18   30.10
  17 -10   0  138.69   25.20
  17 -10   0  188.38   21.70
  17 -10   0  133.59   26.10
 -17  10   0  158.68   35.10
  17  10   0  174.48   24.90
  17  10   0  183.28   28.40
  17  10   0  169.68   19.50
  17  10   0  160.18   26.60
  18 -10   0   -9.00    9.70
  18 -10   0   20.50   17.70
  18 -10   0   -3.40   15.70
  18 -10   0    5.60   14.40
  18  10   0   -4.20    8.90
 -18  10   0    3.80   15.60
  18  10   0    5.80   10.50
  18  10   0  -16.80   10.30
  18  10   0   -3.80   10.80
  18  10   0  -14.50   10.70
  19 -10   0   91.69   24.20
  19 -10   0   87.79   23.90
  19 -10   0  122.09   26.70
  19 -10   0  112.09   18.60
  19  10   0   59.69   17.00
  19  10   0   83.49   19.60
  19  10   0   93.29   22.70
  19  10   0   90.99   15.70
   0 -11   0    5.00   11.40
   0 -11   0   -3.70    6.00
   0 -11   0   14.80    8.50
   0  11   0    1.20   11.10
   0  11   0   -1.20    7.70
   0  11   0    5.20    6.60
   0  11   0   -3.00    3.60
   0  11   0    1.20    8.10
  -1 -11   0 1066.59   51.79
   1 -11   0 1040.70   57.79
  -1 -11   0 1083.89   58.29
   1 -11   0 1065.49   51.19
   1 -11   0 1008.20   50.59
  -1 -11   0 1072.09   48.80
   1  11   0 1106.99   52.29
  -1  11   0  997.20   44.30
   1  11   0 1016.70   57.99
  -1  11   0 1016.00   51.99
  -1  11   0 1046.90   51.69
   1  11   0 1070.09   51.09
  -1  11   0 1031.10   50.79
  -1  11   0 1052.29   59.19
   1  11   0 1024.30   52.29
  -2 -11   0    8.30   10.20
   2 -11   0    5.30    7.30
  -2 -11   0   13.20    8.50
   2 -11   0  -10.10   10.30
   2 -11   0    3.20    7.50
  -2 -11   0    6.40    5.30
   2  11   0    7.60    8.90
   2  11   0   13.50    8.40
  -2  11   0    3.50    7.90
   2  11   0   -1.20    8.20
  -2  11   0    4.70    7.90
   2  11   0   14.10   10.90
  -2  11   0    3.50    8.20
   2  11   0    2.60    5.20
  -2  11   0   26.20   14.00
   3 -11   0  306.97   23.80
   3 -11   0  332.97   29.90
  -3 -11   0  346.17   18.30
  -3 -11   0  314.47   23.40
   3 -11   0  310.77   22.10
   3 -11   0  311.47   22.60
   3  11   0  371.16   25.50
  -3  11   0  300.17   22.20
  -3  11   0  344.17   25.10
   3  11   0  310.77   22.80
   3  11   0  297.77   27.60
  -3  11   0  323.37   22.80
  -3  11   0  293.17   30.60
   3  11   0  328.97   21.00
   4 -11   0    9.10    8.40
   4 -11   0    4.40    8.50
   4 -11   0   -0.90    6.60
  -4 -11   0   -5.00    2.90
  -4 -11   0   10.60    8.30
   4 -11   0   -5.20    9.60
  -4  11   0    2.00    7.60
  -4  11   0   10.10    9.20
   4  11   0   -5.40    7.10
   4  11   0  -12.10    9.10
  -4  11   0   -6.40    6.90
   4  11   0    0.50    7.00
   4  11   0   -3.00    6.10
  -4  11   0   10.60   11.60
  -5 -11   0   43.30    4.00
   5 -11   0   49.70   12.30
   5 -11   0   42.20   10.00
  -5 -11   0   55.59   11.70
   5 -11   0   66.09   16.00
   5 -11   0   32.70   10.00
  -5  11   0   54.09   10.70
  -5  11   0   31.20    9.80
  -5  11   0   38.20   10.90
  -5  11   0   25.50   15.30
   5  11   0   48.80   11.40
   5  11   0   37.10   11.40
  -5  11   0   43.30    4.60
   5  11   0   45.20   12.90
   5  11   0   42.00   10.60
   6 -11   0  188.28   19.80
   6 -11   0  172.68   21.20
   6 -11   0  156.38   24.60
   6 -11   0  192.58   16.80
  -6 -11   0  157.38   18.90
  -6  11   0  143.79    9.70
   6  11   0  153.58   19.80
  -6  11   0  177.18   25.80
   6  11   0  154.98   21.80
  -6  11   0  170.78   17.20
   6  11   0  149.49   17.30
   6  11   0  160.88   17.90
  -6  11   0  135.79   15.80
   7 -11   0   58.09   16.50
   7 -11   0   76.09   15.50
  -7 -11   0   51.09   12.20
   7 -11   0   32.90   10.40
   7 -11   0   24.30    9.60
  -7  11   0   55.09   11.10
  -7  11   0   55.39   17.20
   7  11   0   48.90   13.10
   7  11   0   37.50   12.70
  -7  11   0   36.70    5.90
   7  11   0   44.40   10.70
   7  11   0   33.40   10.60
  -7  11   0   29.20    9.50
   8 -11   0  234.38   21.30
   8 -11   0  229.88   25.70
   8 -11   0  246.88   19.90
   8 -11   0  213.78   29.60
  -8 -11   0  211.68   23.60
  -8  11   0  266.07   32.10
   8  11   0  264.27   23.70
  -8  11   0  219.18   17.70
   8  11   0  279.57   23.60
   8  11   0  262.87   20.70
  -8  11   0  258.17   18.60
  -8  11   0  232.38   15.20
   8  11   0  227.38   26.50
   9 -11   0   71.39   16.00
  -9 -11   0   85.99   15.60
   9 -11   0  107.49   14.60
   9 -11   0   99.79   20.50
   9 -11   0   67.09   14.00
   9  11   0   80.49   13.30
   9  11   0   75.49   16.60
  -9  11   0   84.79   11.70
   9  11   0   97.99   17.00
   9  11   0   82.09   16.70
  -9  11   0   70.09    9.60
  -9  11   0   80.69   20.30
  10 -11   0  108.09   21.90
  10 -11   0   53.49   12.60
  10 -11   0   83.59   18.10
  10 -11   0   97.09   15.80
 -10  11   0   98.29   12.00
 -10  11   0  120.09   23.70
  10  11   0   63.69   16.00
  10  11   0   69.19   15.40
 -10  11   0   69.49   11.20
 -10  11   0   60.19   10.00
  10  11   0   77.59   16.70
  10  11   0   83.09   13.30
  11 -11   0  121.79   16.70
  11 -11   0  138.49   22.80
  11 -11   0   99.09   17.90
  11 -11   0  120.19   22.50
  11  11   0  120.09   15.80
 -11  11   0  133.49   14.70
 -11  11   0  104.39   23.10
 -11  11   0  128.29   10.10
  11  11   0  112.89   19.90
  11  11   0  121.49   20.30
 -11  11   0  107.29   10.10
  12 -11   0   31.20   11.30
  12 -11   0   39.10   13.90
  12 -11   0   42.60   15.40
  12 -11   0   37.70   17.40
  12  11   0   58.69   12.30
  12  11   0   54.79   15.00
 -12  11   0   81.09   21.70
 -12  11   0   49.20   10.40
  12  11   0   66.69   17.10
  12  11   0   81.59   17.70
  13 -11   0  143.29   26.60
  13 -11   0  153.98   19.10
  13 -11   0  131.09   29.80
  13 -11   0   97.39   19.10
  13  11   0  152.78   24.30
  13  11   0  136.49   26.60
  13  11   0  164.18   18.70
  13  11   0  171.58   23.20
 -13  11   0  142.69   27.50
 -13  11   0  173.78   18.40
  14 -11   0   74.89   21.50
  14 -11   0   44.40   12.80
  14 -11   0   73.89   18.00
  14 -11   0   65.59   19.90
  14  11   0   44.30   17.10
  14  11   0   42.50   16.70
  14  11   0   63.39   16.60
  14  11   0   61.99   13.50
 -14  11   0   64.89   22.00
  15 -11   0   52.99   13.90
  15 -11   0   81.89   18.80
  15 -11   0   94.39   22.10
  15 -11   0   68.09   21.60
  15  11   0   70.59   17.00
  15  11   0   76.89   19.60
 -15  11   0   56.59   21.70
  15  11   0   34.00   11.80
  16 -11   0   -7.00    9.80
  16 -11   0   -5.60   13.50
  16 -11   0   11.40   16.50
  16 -11   0    8.20   11.30
  16  11   0   -4.70    8.40
  16  11   0    3.50   11.50
  16  11   0  -10.70   11.60
  16  11   0  -11.40   12.00
  17 -11   0   22.00   13.10
  17 -11   0  -11.80   15.50
  17 -11   0   53.79   18.10
  17 -11   0   49.20   18.80
 -17  11   0   -3.90   16.80
  17  11   0   13.70   11.00
  17  11   0    5.50   13.80
  17  11   0    9.40   14.30
  17  11   0   12.10   13.70
  18 -11   0   -4.50   14.00
  18 -11   0   37.30   13.90
  18 -11   0   47.50   20.60
  18 -11   0   -6.70   16.10
  18  11   0    0.20   14.10
  18  11   0   17.50   14.50
  18  11   0    6.20   12.70
 -18  11   0   10.80   16.50
  18  11   0   15.80   15.60
  18  11   0   28.40   12.00
  19 -11   0   20.60   19.20
  19 -11   0   26.70   20.30
  19 -11   0    9.90   16.40
  19 -11   0    4.80   14.60
 -19  11   0  -15.60   15.10
  19  11   0   -3.70   14.00
  19  11   0    4.40   13.80
  19  11   0    3.10   11.00
  19  11   0  -10.00   12.40
   0 -12   0 1227.28   55.89
   0 -12   0 1068.49   52.89
   0 -12   0 1060.39   61.69
   0  12   0 1097.89   48.60
   0  12   0 1152.08   55.59
   0  12   0 1081.59   55.69
   0  12   0 1168.08   63.39
   0  12   0 1058.89   53.99
  -1 -12   0    6.20    6.00
  -1 -12   0    6.20    7.20
  -1 -12   0   28.70   13.10
   1 -12   0    8.10    8.10
   1 -12   0    7.90    7.30
   1 -12   0   -3.00   10.60
  -1  12   0    5.10    8.70
   1  12   0   16.80    9.20
  -1  12   0   11.00    9.00
  -1  12   0   16.90   12.40
  -1  12   0   14.70    4.10
   1  12   0  -10.40   10.80
  -1  12   0    3.70    8.30
   1  12   0   15.10    8.90
   1  12   0   11.40    6.00
   1  12   0   18.40    9.70
  -2 -12   0  458.05   25.90
  -2 -12   0  513.65   35.50
  -2 -12   0  491.25   30.20
   2 -12   0  426.36   29.50
   2 -12   0  452.55   34.90
   2 -12   0  461.85   28.80
   2  12   0  505.65   36.70
   2  12   0  409.66   30.10
  -2  12   0  540.15   30.20
  -2  12   0  469.15   30.70
  -2  12   0  461.25   29.90
  -2  12   0  498.85   21.60
   2  12   0  490.35   30.00
   2  12   0  511.85   30.60
   2  12   0  456.35   26.10
  -2  12   0  475.95   36.00
   3 -12   0    1.40    7.60
  -3 -12   0    6.10    8.10
   3 -12   0   -4.60   11.70
  -3 -12   0    3.80    4.80
   3 -12   0    0.10    7.20
   3  12   0    7.80    7.90
  -3  12   0   11.50    9.10
  -3  12   0  -15.40    6.10
  -3  12   0    0.20    7.50
   3  12   0   -1.00    5.70
   3  12   0    5.30    8.60
  -3  12   0    4.90    7.90
   3  12   0   -3.90   10.20
   3  12   0   -0.70    7.10
   4 -12   0  113.79   20.90
   4 -12   0  113.79   14.90
  -4 -12   0   97.69    8.70
  -4 -12   0  119.19   16.50
   4 -12   0  115.49   16.70
   4 -12   0  101.49   14.90
  -4  12   0  113.69   16.10
   4  12   0  124.09   17.20
  -4  12   0  111.19   20.50
   4  12   0  106.99   19.90
  -4  12   0  117.29    5.80
  -4  12   0   99.39   16.70
  -4  12   0  124.59   16.90
   4  12   0  143.69   17.20
   4  12   0   86.49   13.20
  -5 -12   0  103.09    7.10
   5 -12   0  139.09   22.30
   5 -12   0  108.19   17.20
   5 -12   0  105.29   14.90
  -5 -12   0  103.89   16.20
   5 -12   0  101.29   15.80
   5  12   0  113.99   15.60
   5  12   0  103.99   17.00
  -5  12   0  113.39   21.40
  -5  12   0  101.19    6.10
  -5  12   0  106.39   17.10
  -5  12   0   89.29   14.00
   5  12   0   96.59   13.80
  -5  12   0  129.39   16.50
   5  12   0  107.99   19.50
   6 -12   0  327.67   24.20
   6 -12   0  348.47   36.30
  -6 -12   0  317.07   25.40
   6 -12   0  312.77   23.70
   6 -12   0  357.26   28.00
  -6  12   0  327.67   15.90
   6  12   0  288.97   25.80
  -6  12   0  384.36   38.60
   6  12   0  334.07   24.60
   6  12   0  335.17   29.10
  -6  12   0  342.07   23.40
   6  12   0  343.57   25.10
  -6  12   0  311.77   22.80
   7 -12   0   70.99   13.10
   7 -12   0   57.69   18.20
   7 -12   0   83.39   13.60
   7 -12   0   53.09   15.00
  -7 -12   0   67.69   14.30
  -7  12   0   93.09   20.80
   7  12   0   59.09   12.40
   7  12   0  108.99   19.40
  -7  12   0   77.79   12.80
   7  12   0   78.29   15.50
   7  12   0   68.69   14.20
  -7  12   0   94.49   14.20
  -7  12   0   60.89    7.00
   8 -12   0  124.19   17.30
  -8 -12   0  108.79   17.00
   8 -12   0  130.29   24.60
   8 -12   0  129.19   17.00
   8 -12   0  105.09   18.90
  -8  12   0  106.59   23.60
  -8  12   0  125.59   10.20
  -8  12   0  138.79   16.10
  -8  12   0  148.79   16.30
   8  12   0  141.49   22.00
   8  12   0  133.59   17.10
   8  12   0  163.68   20.90
   8  12   0  108.79   18.00
   9 -12   0  116.79   16.90
   9 -12   0  122.99   16.70
   9 -12   0  123.19   20.70
  -9 -12   0   96.89   16.90
   9 -12   0   69.79   19.30
  -9  12   0  115.89   14.30
   9  12   0  108.89   18.00
  -9  12   0   99.19   22.50
   9  12   0  100.19   17.90
  -9  12   0   93.99   13.50
   9  12   0   92.19   14.80
  -9  12   0   89.99   10.00
   9  12   0  116.29   19.80
  10 -12   0    1.80    8.40
  10 -12   0    2.40   13.40
  10 -12   0    3.30    9.60
  10 -12   0   -5.90   10.60
 -10  12   0   -0.10    5.20
  10  12   0  -10.00    8.40
  10  12   0    1.50   10.50
 -10  12   0   -9.00   13.10
  10  12   0   -5.00   10.30
  10  12   0    0.40    8.60
 -10  12   0    2.30    7.00
  11 -12   0   -5.90    9.40
  11 -12   0   15.50   15.60
  11 -12   0   -1.00   11.40
  11 -12   0   -4.80    8.80
  11  12   0   17.70   11.60
  11  12   0   18.00   12.20
  11  12   0    5.70    9.80
  11  12   0   -2.00    8.60
 -11  12   0  -16.90   11.90
 -11  12   0   10.50    7.50
 -11  12   0    2.80    6.20
  12 -12   0    9.70   11.30
  12 -12   0   13.00   16.30
  12 -12   0  -10.60   10.50
  12 -12   0   14.40    9.70
  12  12   0    3.50   11.30
  12  12   0   -0.10    8.90
  12  12   0    5.70   11.20
 -12  12   0    3.50   15.30
  12  12   0   -0.30   10.90
  13 -12   0    2.30   13.00
  13 -12   0   16.30   12.90
  13 -12   0    1.80   10.40
  13 -12   0   14.40   17.00
  13  12   0   -2.80   11.20
  13  12   0    6.40   12.10
  13  12   0    8.20   12.30
 -13  12   0   35.00   18.50
  13  12   0    7.70    9.60
  14 -12   0  123.69   21.70
  14 -12   0  175.68   31.40
  14 -12   0  158.68   26.80
  14 -12   0  178.08   21.50
  14  12   0  177.18   26.80
  14  12   0  194.98   26.10
  14  12   0  208.08   22.20
  14  12   0  194.88   29.90
 -14  12   0  206.58   33.30
  15 -12   0   35.80   20.60
  15 -12   0   40.60   13.30
  15 -12   0   11.60   15.80
  15 -12   0   21.30   15.30
  15  12   0   28.80   15.90
 -15  12   0   31.80   19.00
  15  12   0   62.79   14.20
  15  12   0   27.10   15.30
  16 -12   0   -5.00   12.30
  16 -12   0   14.90   14.00
  16 -12   0   19.90   18.30
  16 -12   0   38.20   13.70
  16  12   0    8.90   15.00
  16  12   0   20.00   14.10
  16  12   0   37.30   16.90
  16  12   0   13.80   11.10
 -16  12   0    8.30   17.60
  17 -12   0   77.69   17.40
  17 -12   0   57.69   18.70
  17 -12   0   56.29   19.20
  17 -12   0   31.10   25.00
  17  12   0   17.30   14.80
 -17  12   0   97.19   24.40
  17  12   0   69.89   20.60
  17  12   0   78.69   15.70
  18 -12   0   -8.00   26.50
  18 -12   0  -10.90   16.00
  18 -12   0   -1.10   14.80
  18  12   0   -6.80   13.50
  18  12   0    8.00   11.20
 -18  12   0   20.20   19.30
  18  12   0    2.60   12.40
   0 -13   0   -1.70    7.40
   0 -13   0    4.90    6.70
   0 -13   0  -13.50   11.20
   0  13   0   -4.70   10.40
   0  13   0    2.80    8.40
   0  13   0    8.50    8.90
   0  13   0   -5.60    7.90
   0  13   0   12.50    4.90
   1 -13   0   10.60   13.20
  -1 -13   0    7.20   11.00
  -1 -13   0   17.20    9.20
  -1 -13   0    8.70    8.40
   1 -13   0   15.30    8.20
   1 -13   0   15.90    8.90
   1  13   0   19.90   10.10
  -1  13   0   11.60    9.10
  -1  13   0   23.70   14.40
  -1  13   0   21.80   10.20
  -1  13   0   18.40    9.90
   1  13   0    9.70    8.80
   1  13   0    6.40    5.30
   1  13   0   12.50   10.00
   1  13   0   20.00   13.90
  -1  13   0   14.30    4.40
  -2 -13   0  286.87   22.80
   2 -13   0  307.37   23.30
  -2 -13   0  291.67   19.20
   2 -13   0  313.97   23.30
   2 -13   0  312.77   34.20
  -2  13   0  256.97   22.80
   2  13   0  290.37   32.50
   2  13   0  309.77   23.10
   2  13   0  311.37   19.80
   2  13   0  321.67   23.90
  -2  13   0  322.57   23.60
  -2  13   0  249.88   30.90
  -2  13   0  285.47   14.60
   2  13   0  287.67   24.20
  -2  13   0  276.17   23.80
   3 -13   0  171.58   19.00
   3 -13   0  152.28   24.20
  -3 -13   0  164.38   19.40
  -3 -13   0  123.39   12.40
   3 -13   0  164.88   19.10
   3  13   0  161.28   24.00
   3  13   0  174.08   15.20
   3  13   0  154.28   18.60
  -3  13   0  198.98   20.00
  -3  13   0  169.98   25.50
   3  13   0  175.18   18.90
   3  13   0  166.88   21.10
  -3  13   0  137.19    7.60
  -3  13   0  122.59   17.60
  -3  13   0  163.48   19.20
  -4 -13   0  202.18   13.30
   4 -13   0  177.68   19.90
   4 -13   0  232.58   22.40
   4 -13   0  209.08   27.70
   4 -13   0  221.08   23.50
  -4 -13   0  224.68   22.80
  -4  13   0  187.68   21.80
  -4  13   0  234.58   22.30
  -4  13   0  184.98   20.50
   4  13   0  200.28   17.80
   4  13   0  207.88   21.20
  -4  13   0  201.28   28.30
   4  13   0  193.18   22.30
   4  13   0  199.38   25.90
   4  13   0  207.28   21.70
   5 -13   0  239.58   30.60
   5 -13   0  214.48   22.40
  -5 -13   0  244.78   12.90
   5 -13   0  219.98   20.10
   5 -13   0  245.18   25.60
  -5 -13   0  235.48   21.60
   5  13   0  220.98   28.30
  -5  13   0  245.18   23.00
   5  13   0  242.28   20.50
   5  13   0  216.78   22.30
  -5  13   0  239.58   20.50
  -5  13   0  262.17   23.50
   5  13   0  181.18   23.60
  -5  13   0  250.77   32.10
   6 -13   0  218.68   25.30
   6 -13   0  285.97   33.80
   6 -13   0  235.48   23.50
  -6 -13   0  220.08   24.10
   6 -13   0  285.27   26.30
   6  13   0  258.57   24.50
   6  13   0  281.17   30.60
   6  13   0  242.78   26.10
  -6  13   0  236.38   20.40
  -6  13   0  224.88   22.20
   6  13   0  240.28   23.90
  -6  13   0  310.07   35.30
   7 -13   0   85.29   21.20
   7 -13   0  114.39   19.70
   7 -13   0   91.59   15.40
   7 -13   0   93.19   15.20
  -7 -13   0   80.59   15.50
  -7  13   0  125.19   16.70
  -7  13   0  106.59   23.30
  -7  13   0  122.29   15.90
   7  13   0   94.99   16.60
   7  13   0  130.39   21.80
   7  13   0  134.59   18.20
  -7  13   0   97.69    7.60
   7  13   0  143.29   21.00
   8 -13   0  307.07   31.40
  -8 -13   0  309.97   26.00
   8 -13   0  282.47   23.60
   8 -13   0  244.18   32.90
   8 -13   0  305.27   24.50
  -8  13   0  334.57   23.30
  -8  13   0  328.27   38.30
   8  13   0  328.77   33.90
   8  13   0  305.07   26.50
  -8  13   0  293.07   16.20
   8  13   0  251.07   28.60
   8  13   0  287.17   23.30
   9 -13   0  153.98   20.20
   9 -13   0  189.28   21.60
  -9 -13   0  209.48   24.80
   9 -13   0  195.28   25.90
   9 -13   0  176.38   29.00
  -9  13   0  159.88   17.70
   9  13   0  209.58   24.70
  -9  13   0  136.39   16.50
   9  13   0  233.38   23.40
   9  13   0  190.68   26.40
   9  13   0  151.08   22.70
  -9  13   0  193.48   30.60
  -9  13   0  170.88   12.60
  10 -13   0  118.39   24.40
  10 -13   0  116.49   21.50
  10 -13   0  108.49   17.30
  10 -13   0  114.59   18.30
  10  13   0  114.09   21.50
  10  13   0  158.38   23.20
  10  13   0  116.79   21.20
 -10  13   0  145.99   15.80
 -10  13   0  146.79   28.00
 -10  13   0  121.99   14.70
  10  13   0  131.19   18.10
  11 -13   0   65.79   21.40
  11 -13   0   59.39   18.40
  11 -13   0   77.19   16.70
  11 -13   0   74.59   14.30
  11  13   0   76.79   17.70
  11  13   0   89.59   15.10
 -11  13   0   85.09   23.70
  11  13   0   91.79   19.50
 -11  13   0   92.39   12.00
  11  13   0   82.39   18.70
  12 -13   0  332.07   40.30
  12 -13   0  324.67   29.50
  12 -13   0  337.97   27.90
  12 -13   0  298.37   35.60
  12  13   0  390.96   34.00
 -12  13   0  359.66   19.90
  12  13   0  392.06   33.80
  12  13   0  380.96   33.70
 -12  13   0  373.36   23.80
 -12  13   0  275.87   38.30
  12  13   0  402.96   28.30
  13 -13   0   18.00   13.90
  13 -13   0   31.40   14.20
  13 -13   0    8.00   17.00
  13 -13   0   12.30   12.10
  13  13   0   11.80   14.40
  13  13   0   27.70   15.10
  13  13   0   33.40   12.30
  13  13   0   43.10   16.30
  14 -13   0   36.30   14.70
  14 -13   0   91.79   21.90
  14 -13   0   85.59   17.00
  14 -13   0   57.89   22.10
  14  13   0  139.99   23.50
  14  13   0   75.29   15.60
  14  13   0   32.20   17.20
 -14  13   0   86.69   24.50
  15 -13   0   61.49   15.90
  15 -13   0   46.10   19.20
  15 -13   0   61.89   24.40
  15 -13   0   40.90   15.90
  15  13   0   51.59   14.30
  15  13   0   96.69   22.90
  15  13   0   63.89   17.80
  15  13   0   58.09   18.70
 -15  13   0   87.39   24.20
  16 -13   0   11.50   14.00
  16 -13   0   41.10   19.40
 -16  13   0   37.40   21.70
  16  13   0   30.20   18.10
  16  13   0   22.10   15.10
  16  13   0   17.60   11.80
  16  13   0   33.40   18.10
  17 -13   0   55.19   18.80
  17 -13   0   38.20   22.10
  17 -13   0   35.90   14.90
  17 -13   0   -8.00   13.50
  17  13   0   12.60   15.90
 -17  13   0   23.10   18.80
  17  13   0   72.99   21.70
  17  13   0   29.30   13.30
  17  13   0   19.40   15.80
  18 -13   0   33.60   21.30
  18 -13   0    4.80   13.00
  18 -13   0   -4.50   15.20
  18 -13   0    4.70   29.40
 -18  13   0    6.00   17.10
  18  13   0   30.00   16.00
  18  13   0   10.80   15.40
  18  13   0   31.50   13.60
   0 -14   0   -2.20    6.50
   0 -14   0   -6.70    7.00
   0 -14   0   -5.10   10.80
   0  14   0   13.10    9.90
   0  14   0  -11.90   10.40
   0  14   0   -6.00    8.10
   0  14   0   19.90   10.00
   1 -14   0   13.30    9.10
   1 -14   0   14.50    8.40
  -1 -14   0   15.90    7.40
  -1 -14   0   -3.80   11.90
   1 -14   0   10.00   12.30
  -1 -14   0    2.90    8.30
  -1  14   0    6.30    9.10
  -1  14   0   14.40   11.90
   1  14   0    4.90    5.20
  -1  14   0    5.80    9.10
   1  14   0   10.50   10.10
  -1  14   0   13.00    4.40
  -1  14   0    2.60    9.40
   1  14   0    3.60    9.50
   1  14   0    5.10   12.40
   1  14   0   -0.40    8.40
   2 -14   0    1.10    7.90
  -2 -14   0   25.30   10.00
   2 -14   0   -3.00    7.20
  -2 -14   0    5.80    5.90
   2 -14   0    9.20   13.30
   2  14   0   -5.10   12.50
  -2  14   0   -5.30    8.30
  -2  14   0   -6.20    8.50
  -2  14   0    0.60    2.80
   2  14   0    9.10    9.60
  -2  14   0    0.60   13.10
   2  14   0    5.60    6.00
   2  14   0   -8.10    7.70
  -2  14   0    1.50    9.10
   2  14   0   -5.20    7.80
   3 -14   0   23.10   16.00
  -3 -14   0   45.70    8.10
   3 -14   0   42.30   11.30
   3 -14   0   44.60   12.30
  -3 -14   0   59.79   12.50
   3  14   0   40.00   12.20
  -3  14   0   40.90    3.70
  -3  14   0   27.60   11.60
   3  14   0   45.80   12.20
   3  14   0   33.60    9.50
  -3  14   0   63.99   13.30
   3  14   0   33.00   15.20
  -3  14   0   30.50   12.50
   3  14   0   37.80   13.20
  -3  14   0   66.49   19.00
   4 -14   0  140.39   23.90
  -4 -14   0   77.89   14.70
   4 -14   0  112.19   17.40
   4 -14   0   70.79   14.10
  -4 -14   0   80.89    9.30
   4  14   0   95.39   17.50
  -4  14   0   88.39   20.60
  -4  14   0   97.49   15.80
  -4  14   0   96.69   17.90
   4  14   0  104.59   16.00
   4  14   0   95.49   14.40
   4  14   0   71.39   14.30
  -4  14   0   93.69   15.30
   4  14   0   83.09   19.40
  -5 -14   0  138.79   18.90
   5 -14   0  110.69   23.00
   5 -14   0  139.49   19.90
  -5 -14   0  101.49    8.70
   5 -14   0  116.69   16.60
   5 -14   0  109.99   16.90
  -5  14   0  113.89   24.00
  -5  14   0  115.49   16.80
   5  14   0  101.39   18.30
   5  14   0  101.19   15.20
  -5  14   0  136.89   18.70
   5  14   0  108.09   21.60
  -5  14   0  148.99   21.00
   5  14   0  140.79   19.00
   6 -14   0  399.86   31.40
   6 -14   0  420.46   38.10
  -6 -14   0  467.35   32.00
   6 -14   0  387.36   28.20
   6 -14   0  441.86   29.50
  -6  14   0  404.26   27.60
   6  14   0  371.06   28.40
   6  14   0  380.76   31.30
  -6  14   0  381.36   42.90
   6  14   0  388.36   34.60
  -6  14   0  424.86   28.60
   6  14   0  382.76   28.10
   7 -14   0   97.19   16.20
   7 -14   0  107.69   18.80
   7 -14   0   57.59   20.20
   7 -14   0   86.99   14.60
  -7 -14   0   61.69   15.10
   7  14   0   67.69   14.40
  -7  14   0   96.19   15.10
   7  14   0   93.19   20.50
  -7  14   0   69.79   22.10
   7  14   0  110.79   18.70
   7  14   0   92.09   16.30
  -7  14   0  106.59   15.60
   8 -14   0   97.29   19.70
   8 -14   0  100.09   16.60
   8 -14   0  112.79   23.80
  -8 -14   0   87.19   16.70
   8 -14   0   59.79   13.30
   8  14   0   65.39   15.80
   8  14   0   80.29   16.20
  -8  14   0  113.29   15.40
  -8  14   0  104.69   15.20
   8  14   0   59.69   16.60
  -8  14   0   78.79   22.10
   8  14   0   74.59   19.40
   9 -14   0  270.27   31.10
   9 -14   0  240.78   34.00
  -9 -14   0  260.77   28.30
   9 -14   0  220.38   24.40
   9 -14   0  229.88   24.40
  -9  14   0  245.88   35.60
  -9  14   0  223.28   22.40
   9  14   0  240.18   29.40
   9  14   0  274.17   29.10
   9  14   0  251.87   25.20
  -9  14   0  242.58   21.30
   9  14   0  233.68   29.40
 -10 -14   0    2.50   10.50
  10 -14   0   -4.90   12.60
  10 -14   0   14.80   10.80
  10 -14   0    8.70   13.40
  10 -14   0   11.50   10.30
 -10  14   0    8.90   16.00
 -10  14   0    9.90    9.30
  10  14   0  -11.90    8.70
  10  14   0   11.80   10.60
 -10  14   0    9.00    9.70
  10  14   0    2.90   11.00
  10  14   0    4.00   13.10
  11 -14   0  171.68   21.80
  11 -14   0  142.79   28.70
  11 -14   0  175.28   26.40
  11 -14   0  134.39   20.50
 -11  14   0  226.78   39.90
  11  14   0  212.38   23.60
 -11  14   0  155.28   16.60
  11  14   0  214.98   28.20
  11  14   0  143.59   24.00
  11  14   0  161.08   26.60
  12 -14   0    6.30   11.80
  12 -14   0    2.60   15.40
  12 -14   0   21.50   12.20
  12 -14   0   12.30   14.50
 -12  14   0    0.70    7.20
  12  14   0   23.00   12.40
  12  14   0    6.20   11.20
  12  14   0    2.70   11.30
 -12  14   0   -9.60   14.10
  12  14   0    5.10   11.40
 -12  14   0   -4.40    6.40
  13 -14   0  115.59   20.20
  13 -14   0  149.79   20.50
  13 -14   0  129.19   26.10
  13 -14   0  123.89   27.60
  13  14   0  144.99   25.40
  13  14   0  215.48   24.30
  13  14   0  147.29   24.90
  13  14   0  141.79   24.20
 -13  14   0  170.88   31.20
  14 -14   0   19.50   13.80
  14 -14   0   30.00   19.40
  14 -14   0   11.50   14.30
  14  14   0   17.70   12.20
 -14  14   0   11.00   18.50
  14  14   0   20.30   15.90
  14  14   0   15.80   14.30
  15 -14   0  107.39   19.10
  15 -14   0   99.29   26.70
  15 -14   0   70.19   17.80
  15 -14   0   76.39   22.20
  15  14   0  129.89   23.80
 -15  14   0  130.99   29.40
  15  14   0  110.09   23.20
  15  14   0   81.69   16.90
  15  14   0   84.69   22.90
  16 -14   0   18.70   18.30
  16 -14   0   -5.50   11.60
  16 -14   0  -15.40   13.40
  16 -14   0   12.20   13.10
 -16  14   0  -14.10   15.10
  16  14   0    2.90   10.40
  16  14   0   -6.20   12.80
  16  14   0   12.40   13.70
  16  14   0    5.90   14.70
  17 -14   0   14.30   19.10
  17 -14   0  -14.20   12.10
  17 -14   0   15.60   15.50
  17 -14   0    0.70   11.80
  17  14   0   26.50   17.80
 -17  14   0   47.00   20.20
  17  14   0   18.50   16.50
  17  14   0    8.90   15.20
   0 -15   0   -1.60   13.70
   0 -15   0   -3.70    7.30
   0 -15   0    7.50    9.20
   0  15   0   -2.80    4.30
   0  15   0    2.10    9.30
   0  15   0   -4.00    8.50
   0  15   0   -6.20    8.70
   0  15   0   13.10    9.80
   1 -15   0  740.33   52.79
  -1 -15   0  845.82   42.40
   1 -15   0  815.72   44.30
   1 -15   0  830.92   45.60
  -1 -15   0  813.02   52.49
  -1 -15   0  831.82   46.00
   1  15   0  820.72   46.00
   1  15   0  809.72   54.19
   1  15   0  766.72   46.30
  -1  15   0  802.92   44.20
   1  15   0  811.12   39.20
  -1  15   0  806.42   47.10
  -1  15   0  796.42   54.79
  -1  15   0  685.43   44.00
  -1  15   0  784.32   36.30
   1  15   0  841.72   45.30
   2 -15   0    0.70    8.50
   2 -15   0   -4.70   13.30
   2 -15   0   -7.90    7.40
  -2 -15   0    0.10    6.00
  -2 -15   0   -4.40    7.90
   2  15   0    3.30    9.20
  -2  15   0   -4.30    8.10
  -2  15   0    9.90   10.80
   2  15   0   -4.30    8.50
  -2  15   0   -1.30    2.80
  -2  15   0   -1.10    9.30
  -2  15   0  -14.80    7.40
   2  15   0    4.50    9.50
   2  15   0    5.40   12.90
   2  15   0   -1.30    5.70
   3 -15   0  829.72   46.30
   3 -15   0  867.31   45.60
   3 -15   0  699.83   52.19
  -3 -15   0  790.82   39.10
  -3 -15   0  783.12   45.70
  -3  15   0  767.62   54.49
  -3  15   0  810.12   47.40
   3  15   0  763.32   45.10
  -3  15   0  782.62   44.40
  -3  15   0  882.41   46.50
   3  15   0  774.42   44.50
   3  15   0  796.22   47.80
  -3  15   0  806.12   32.50
   3  15   0  737.33   40.80
   3  15   0  756.42   51.49
  -4 -15   0   25.70    6.60
   4 -15   0   31.20   11.20
   4 -15   0   41.10   11.80
  -4 -15   0   14.40   10.30
   4 -15   0   34.70   15.10
  -4  15   0   55.39   14.40
   4  15   0   24.30   13.00
   4  15   0   19.30   10.50
   4  15   0   17.30   14.10
   4  15   0   21.70   10.90
  -4  15   0   19.10   12.50
  -4  15   0   23.50   11.20
  -4  15   0   31.40   16.10
   4  15   0   30.70    9.40
   5 -15   0  207.48   25.20
   5 -15   0  253.37   21.70
  -5 -15   0  219.48   24.90
   5 -15   0  191.58   28.90
  -5 -15   0  237.78   14.30
   5  15   0  237.58   27.00
   5  15   0  271.87   32.70
   5  15   0  238.68   24.60
  -5  15   0  224.28   24.10
   5  15   0  230.48   22.70
  -5  15   0  218.28   25.60
  -5  15   0  269.37   25.30
   5  15   0  261.87   26.10
  -5  15   0  248.98   33.80
   6 -15   0    7.30    9.30
  -6 -15   0    4.20    9.70
   6 -15   0    7.60   15.40
   6 -15   0   25.10   13.40
  -6 -15   0   22.70    3.30
   6 -15   0   14.90   10.50
  -6  15   0   21.60   10.80
   6  15   0   26.10   11.30
  -6  15   0   19.00   11.80
   6  15   0    6.80   12.60
  -6  15   0   37.60   19.50
   6  15   0   19.40   12.20
   6  15   0   -2.40   10.50
  -6  15   0   -4.70   10.50
   7 -15   0   -6.60   13.60
   7 -15   0   -6.40    9.80
   7 -15   0    3.90    8.90
   7 -15   0   -0.30    9.40
  -7 -15   0    6.50   10.00
  -7  15   0   -5.90    7.80
   7  15   0    4.90    9.10
  -7  15   0   -3.40   14.60
   7  15   0  -19.30    6.70
   7  15   0   -5.80   10.50
   7  15   0   13.20   13.70
  -7  15   0   -9.20    9.70
   8 -15   0   89.49   16.80
  -8 -15   0  112.79   18.80
   8 -15   0  133.29   25.80
   8 -15   0  135.89   21.70
   8 -15   0  120.89   18.60
   8  15   0  121.39   17.90
   8  15   0  193.58   23.50
   8  15   0  142.69   23.10
  -8  15   0  133.39   18.30
  -8  15   0  125.19   18.60
  -8  15   0  155.48   28.90
   8  15   0   98.49   21.90
  -9 -15   0    6.20   10.00
   9 -15   0   -6.20    9.40
   9 -15   0   28.00   18.60
   9 -15   0   16.50   14.60
   9 -15   0   14.50   10.80
   9  15   0    3.60   10.60
  -9  15   0    8.60    9.90
   9  15   0    4.30   10.50
   9  15   0   11.10   13.40
   9  15   0   11.10   13.00
  -9  15   0   29.30   17.80
  -9  15   0   -4.50    9.70
  10 -15   0   71.89   16.50
 -10 -15   0   81.79   16.90
  10 -15   0   70.89   21.50
  10 -15   0   49.00   13.80
 -10  15   0   85.99   15.10
  10  15   0   79.39   16.50
 -10  15   0   70.19   14.20
 -10  15   0   19.40   19.90
  10  15   0   67.59   21.70
  10  15   0   45.60   15.90
  10  15   0   61.09   18.50
  11 -15   0   31.30   19.40
  11 -15   0   21.00   12.30
  11 -15   0   14.90   14.90
  11 -15   0   20.70   11.80
 -11  15   0   18.00   10.40
  11  15   0   10.10   14.60
  11  15   0   50.49   16.60
 -11  15   0  -10.90    8.70
 -11  15   0   23.70   18.80
  11  15   0    7.80   13.50
  11  15   0   17.90   11.70
  12 -15   0   15.80   11.90
  12 -15   0   15.20   17.70
  12 -15   0   17.90   12.70
  12  15   0   57.39   16.20
 -12  15   0   18.30    9.60
  12  15   0   14.90   15.50
 -12  15   0   -1.20   15.50
 -12  15   0   42.20   16.20
  12  15   0   33.70   16.20
  12  15   0    9.80   10.40
  13 -15   0   86.29   17.10
  13 -15   0   56.19   20.50
  13 -15   0  120.29   19.60
 -13  15   0   41.30   21.90
  13  15   0   53.29   17.50
 -13  15   0   68.79   12.40
  13  15   0   43.10   20.00
  13  15   0  102.09   21.80
 -13  15   0   46.90    7.90
  13  15   0  120.39   18.80
  14 -15   0  -10.10   10.90
  14 -15   0   10.30   14.90
  14 -15   0  -11.00   14.70
  14 -15   0   -5.50   10.30
  14  15   0    5.00   13.70
  14  15   0   26.20   16.60
  14  15   0    9.50   15.10
  14  15   0  -16.80   12.30
 -14  15   0    4.80   16.80
  15 -15   0  111.49   28.70
  15 -15   0   96.69   24.00
  15 -15   0   91.59   20.00
  15 -15   0  118.49   21.00
  15  15   0  107.99   23.40
  15  15   0   94.99   23.50
  15  15   0  117.99   25.20
 -15  15   0  102.39   27.40
  16 -15   0  -13.20   11.30
  16 -15   0    2.20   16.10
  16 -15   0    0.40   14.70
  16 -15   0    2.10   12.50
  16  15   0  -30.10    9.70
  16  15   0    4.40   11.10
 -16  15   0    3.40   26.50
  16  15   0   -5.10   12.50
  17 -15   0   24.30   18.40
  17 -15   0   24.80   15.20
  17 -15   0   41.50   22.20
  17 -15   0   13.10   18.50
  17  15   0   43.20   18.60
  17  15   0   57.09   22.40
  17  15   0   45.30   21.00
  17  15   0   41.10   15.50
   0 -16   0  741.83   44.10
   0 -16   0  768.62   42.50
   0 -16   0  854.21   54.09
   0  16   0  678.93   43.40
   0  16   0  810.42   45.70
   0  16   0  749.92   46.30
   0  16   0  810.52   55.09
   0  16   0  772.82   36.90
   1 -16   0  116.29   16.80
  -1 -16   0  103.69   15.10
  -1 -16   0   68.09   14.90
  -1 -16   0   87.89   22.20
   1 -16   0  119.79   23.60
   1 -16   0  121.09   17.50
   1  16   0  117.59   18.10
  -1  16   0   87.29    9.20
   1  16   0   94.89   22.20
   1  16   0   78.39   16.30
   1  16   0   90.99   18.30
  -1  16   0   75.09   16.40
  -1  16   0   75.79   15.80
  -1  16   0  115.59   17.80
   1  16   0   86.09   11.40
  -1  16   0   79.69   21.60
   2 -16   0  884.21   59.39
   2 -16   0  889.81   49.80
   2 -16   0  878.91   49.40
  -2 -16   0  890.61   50.19
  -2 -16   0  901.01   45.10
   2  16   0  950.80   51.29
   2  16   0  940.71   58.69
  -2  16   0  838.32   50.89
   2  16   0  947.51   52.69
  -2  16   0  895.61   60.09
   2  16   0  899.91   44.40
   2  16   0  910.91   49.70
  -2  16   0  830.52   48.80
  -2  16   0  906.41   38.60
  -2  16   0  795.72   49.10
   3 -16   0    7.90    9.60
   3 -16   0    3.40    9.50
   3 -16   0   26.30   13.90
  -3 -16   0   11.20   10.50
   3  16   0    6.40   13.10
  -3  16   0    6.50   10.80
  -3  16   0   25.10   16.40
   3  16   0    5.90   10.40
   3  16   0    5.80   11.40
  -3  16   0   13.00   11.70
   3  16   0    3.40    6.90
  -3  16   0    6.60   10.30
   3  16   0   13.10   10.60
   4 -16   0  175.28   22.20
   4 -16   0  109.79   17.30
  -4 -16   0  102.09   18.30
   4 -16   0  109.19   23.10
  -4 -16   0  104.89   11.70
  -4  16   0   93.79   18.40
  -4  16   0  120.69   18.50
   4  16   0  102.29   17.60
   4  16   0  171.88   26.90
   4  16   0  109.49   20.30
  -4  16   0  104.99   17.60
   4  16   0  115.39   15.90
   4  16   0  131.59   18.90
  -4  16   0  160.28   29.10
   5 -16   0   13.00   10.10
   5 -16   0    4.30   10.00
  -5 -16   0    0.20    8.40
   5 -16   0    0.00   11.20
  -5 -16   0    4.20    4.30
   5  16   0  -12.70    8.20
  -5  16   0   -1.10    9.30
  -5  16   0   12.20   10.50
   5  16   0   -2.00    7.60
  -5  16   0   -0.90   10.90
   5  16   0   -2.40    9.00
   5  16   0   -6.70   11.80
  -5  16   0   -8.40   10.70
   5  16   0    0.30    9.60
   6 -16   0   10.00    9.90
  -6 -16   0   20.30    3.80
   6 -16   0   16.00   11.70
   6 -16   0   -1.70   14.00
  -6 -16   0   23.90   12.30
   6  16   0   43.50   14.10
  -6  16   0   20.80   13.10
   6  16   0   16.00   14.20
   6  16   0    8.90   10.60
  -6  16   0   13.40   12.00
   6  16   0   17.50   12.60
  -6  16   0   26.70   18.10
   6  16   0   15.10   10.40
  -6  16   0   10.50   10.80
   7 -16   0   18.00   11.60
   7 -16   0   20.10   11.10
  -7 -16   0   13.90   11.40
   7 -16   0   14.50   12.60
   7 -16   0    9.40   17.00
   7  16   0   11.20   12.70
  -7  16   0    9.10   10.40
  -7  16   0   26.40   12.10
   7  16   0   23.50   12.80
   7  16   0   12.50   14.50
  -7  16   0   14.80   20.70
   7  16   0   18.00   11.60
   8 -16   0   53.89   14.20
   8 -16   0   73.59   21.40
   8 -16   0   76.39   16.30
  -8 -16   0   60.39   15.60
   8 -16   0   61.89   18.10
   8  16   0   71.19   20.20
   8  16   0   46.70   14.20
   8  16   0   50.99   16.30
  -8  16   0   86.59   15.70
  -8  16   0   65.09   14.20
   8  16   0   76.19   16.30
  -8  16   0   59.69   23.10
  -9 -16   0   32.10   13.80
   9 -16   0   31.90   19.70
   9 -16   0   42.50   13.30
   9 -16   0   39.40   20.10
   9  16   0   26.70   22.20
   9  16   0   12.90   20.80
  -9  16   0   34.40   12.70
   9  16   0   42.00   18.40
   9  16   0   44.70   14.10
  -9  16   0   27.20   11.70
  -9  16   0    9.40   16.80
  10 -16   0   65.69   15.70
  10 -16   0   64.59   15.00
  10 -16   0   73.89   22.80
  10 -16   0   74.99   19.40
 -10  16   0  104.39   28.20
  10  16   0   62.29   19.80
  10  16   0   82.69   16.80
 -10  16   0   85.19   15.70
 -10  16   0   52.59   14.20
  10  16   0   59.69   18.20
  10  16   0   54.29   16.20
  11 -16   0   26.90   14.20
  11 -16   0   38.60   14.00
  11 -16   0    7.90   19.90
  11 -16   0   50.79   18.70
 -11  16   0   50.19   13.10
  11  16   0   19.80   14.20
 -11  16   0   27.20   20.00
  11  16   0   47.90   18.10
 -11  16   0   40.40   12.50
  11  16   0   14.00   14.60
  11  16   0   30.30   15.80
  12 -16   0  174.28   32.90
  12 -16   0  165.68   22.90
  12 -16   0  160.68   22.30
  12 -16   0  129.99   26.30
  12  16   0  205.28   29.30
  12  16   0  132.89   25.10
  12  16   0  146.29   26.60
 -12  16   0  206.98   36.70
 -12  16   0  167.88   18.00
 -12  16   0  139.69   16.40
  13 -16   0   -0.90   10.40
  13 -16   0   14.50   12.50
  13 -16   0  -12.20   10.30
  13 -16   0  -25.70   12.60
 -13  16   0    5.10    9.20
 -13  16   0   11.70   18.20
  13  16   0   -8.60    9.60
 -13  16   0   -2.80   11.30
  13  16   0    5.20   12.60
  13  16   0    3.40   14.20
  14 -16   0   25.60   14.20
  14 -16   0   31.80   14.30
  14 -16   0   31.00   18.40
  14 -16   0   22.70   21.40
  14  16   0   65.39   16.70
  14  16   0   92.79   22.50
 -14  16   0   65.19   24.40
  14  16   0   34.50   17.70
  14  16   0   57.89   19.50
  15 -16   0    2.50   13.80
  15 -16   0   -3.90   11.50
  15 -16   0   -4.70   13.50
  15 -16   0   29.00   20.80
  15  16   0   -7.60   13.90
  15  16   0   11.10   15.40
  15  16   0    7.90   12.40
  15  16   0    2.70   14.00
  16 -16   0  103.09   20.00
  16 -16   0   47.80   24.40
  16 -16   0  107.89   24.60
  16 -16   0   83.69   20.10
  16  16   0   69.09   20.90
  16  16   0   59.49   20.40
  16  16   0   99.19   24.40
  16  16   0   87.69   19.40
   0 -17   0   -4.30   13.00
   0 -17   0    2.10    8.40
   0 -17   0   -5.70    8.50
   0  17   0  -10.70    9.00
   0  17   0    2.60   10.40
   0  17   0    1.00    9.90
   0  17   0   -2.90    9.70
   0  17   0   -6.80    4.10
  -1 -17   0  190.98   23.20
  -1 -17   0  184.38   29.00
   1 -17   0  236.48   24.90
   1 -17   0  215.58   23.50
   1 -17   0  218.28   31.30
  -1 -17   0  172.88   19.90
   1  17   0  228.08   25.70
  -1  17   0  262.57   27.70
  -1  17   0  200.98   24.30
   1  17   0  235.38   27.70
  -1  17   0  234.88   27.20
  -1  17   0  232.88   34.60
   1  17   0  193.98   23.80
  -1  17   0  200.98   13.70
   1  17   0  221.48   16.90
   1  17   0  245.58   35.50
   2 -17   0   10.40   10.00
   2 -17   0   -4.10    8.40
   2 -17   0   14.70   15.40
  -2 -17   0    5.30    7.10
  -2 -17   0    3.90    9.70
   2  17   0    1.10   10.50
  -2  17   0   10.50   11.70
   2  17   0   15.80   11.80
   2  17   0   -4.90    9.00
   2  17   0   -0.40    6.10
  -2  17   0  -21.80   10.70
   2  17   0   -9.80   12.30
  -2  17   0    1.30   10.50
  -2  17   0    6.60    3.70
  -2  17   0   12.20   11.70
   3 -17   0  183.88   23.00
   3 -17   0  165.68   30.20
  -3 -17   0  222.38   25.60
  -3 -17   0  184.38   16.30
   3 -17   0  160.38   21.40
  -3  17   0  191.48   24.50
   3  17   0  217.98   18.50
   3  17   0  201.48   25.40
  -3  17   0  220.58   24.80
  -3  17   0  220.58   32.70
  -3  17   0  211.58   24.40
   3  17   0  156.08   21.70
   3  17   0  219.18   31.60
   3  17   0  167.88   23.10
   4 -17   0   48.10   14.80
  -4 -17   0   80.49   10.50
  -4 -17   0   67.09   16.20
   4 -17   0   59.59   14.10
   4 -17   0  113.99   25.10
   4  17   0   88.39   22.50
   4  17   0   73.09   15.80
  -4  17   0   51.99   16.10
  -4  17   0   80.29   16.70
   4  17   0   69.59   12.70
  -4  17   0   67.49   25.60
   4  17   0   51.09   14.60
   4  17   0   79.59   18.60
  -4  17   0   40.80   15.30
  -5 -17   0   99.39   10.70
   5 -17   0  107.59   19.70
   5 -17   0  136.39   26.40
   5 -17   0  107.39   16.80
   5  17   0   76.19   16.80
   5  17   0  126.59   19.50
   5  17   0  142.79   27.00
   5  17   0   99.89   16.10
  -5  17   0   92.09   27.50
  -5  17   0   92.49   16.90
   5  17   0  120.69   20.50
  -5  17   0   76.69   18.70
  -5  17   0   72.89   17.60
  -6 -17   0  180.18   10.90
  -6 -17   0  164.78   23.90
   6 -17   0  198.18   31.00
   6 -17   0  186.78   25.40
   6 -17   0  144.19   20.80
   6  17   0  177.38   24.00
  -6  17   0  148.79   21.40
   6  17   0  179.78   29.30
  -6  17   0  231.98   36.40
   6  17   0  222.48   25.00
   6  17   0  181.88   22.00
  -6  17   0  165.58   21.60
   6  17   0  199.28   26.50
  -6  17   0  182.18   25.70
   7 -17   0   44.50   22.10
  -7 -17   0   79.09   18.40
   7 -17   0   59.09   15.40
   7 -17   0   90.19   19.10
   7  17   0   82.19   19.30
   7  17   0  106.89   18.30
  -7  17   0   69.09   16.90
  -7  17   0   84.89   17.80
   7  17   0   44.60   19.00
   7  17   0   69.79   15.30
  -7  17   0   62.39   23.50
   8 -17   0  441.76   33.10
   8 -17   0  450.15   38.10
   8 -17   0  435.96   34.00
  -8 -17   0  457.85   36.50
   8 -17   0  417.96   48.80
  -8  17   0  504.25   53.49
   8  17   0  472.65   33.90
   8  17   0  499.15   42.70
   8  17   0  464.45   50.99
  -8  17   0  441.16   33.30
   8  17   0  502.45   36.30
  -8  17   0  456.65   32.70
   9 -17   0   38.30   14.50
   9 -17   0   32.80   13.20
   9 -17   0   20.50   16.00
   9 -17   0   30.90   24.50
  -9  17   0   46.60   14.70
   9  17   0   24.40   17.90
   9  17   0   17.70   13.70
  -9  17   0   17.50   19.60
  -9  17   0   22.60   12.60
   9  17   0   31.80   13.90
   9  17   0   57.49   15.60
  10 -17   0  157.68   27.30
  10 -17   0   90.79   17.30
  10 -17   0  160.18   29.80
  10 -17   0  109.99   20.10
  10  17   0  164.98   28.10
 -10  17   0  104.99   18.10
  10  17   0   98.69   21.70
  10  17   0  122.69   21.60
 -10  17   0   88.39   26.80
 -10  17   0  143.59   19.30
  10  17   0  113.59   21.20
  11 -17   0   -1.00   13.00
  11 -17   0   14.00   17.60
  11 -17   0   -1.00   12.40
  11 -17   0    3.40   10.00
  11  17   0   19.40   12.50
 -11  17   0   -0.20   11.00
  11  17   0   -0.20   11.10
 -11  17   0   10.90   17.10
  11  17   0    8.30   14.40
 -11  17   0   21.90   11.50
  11  17   0   12.30   14.50
  12 -17   0   49.60   17.00
  12 -17   0   89.29   23.10
  12 -17   0   84.59   17.30
  12 -17   0   42.30   22.80
 -12  17   0   63.89   13.70
  12  17   0   28.70   14.50
  12  17   0  135.29   26.20
  12  17   0   56.19   15.60
  12  17   0   57.89   18.50
 -12  17   0   50.69   23.70
 -12  17   0   40.20   12.30
  13 -17   0   14.30   16.50
  13 -17   0   15.40   13.60
  13 -17   0   14.50   20.30
  13 -17   0   11.00   12.50
 -13  17   0    2.50    8.10
  13  17   0    4.30   12.10
 -13  17   0    8.80   14.40
  13  17   0   19.10   15.20
  14 -17   0   15.80   21.30
  14 -17   0   28.70   14.30
  14 -17   0   14.50   15.50
  14 -17   0   22.80   14.10
  14  17   0   18.50   13.90
  14  17   0   42.10   19.30
  14  17   0   21.70   17.00
  14  17   0   19.70   16.90
  15 -17   0   -1.10   12.20
  15 -17   0    4.10   20.20
  15 -17   0   11.40   17.20
  15 -17   0   -0.60   11.40
 -15  17   0  -12.70   19.10
  15  17   0    6.90   12.70
  15  17   0   17.50   17.10
  15  17   0   34.60   18.30
  16 -17   0   -6.00   11.60
  16 -17   0   27.40   24.20
  16 -17   0    1.90   18.20
  16 -17   0    2.30   14.80
  16  17   0    7.30   15.40
  16  17   0    5.80   16.80
  16  17   0    5.60   13.00
 -16  17   0  -24.50   15.00
  16  17   0    3.60   15.30
   0 -18   0  148.19   21.10
   0 -18   0  129.29   24.90
   0 -18   0  164.58   19.70
   0  18   0  132.79   22.30
   0  18   0  157.88   14.30
   0  18   0  147.39   21.80
   1 -18   0   -7.20    8.50
  -1 -18   0   -7.30    8.80
   1 -18   0   24.90   18.10
  -1 -18   0    1.40    7.60
   1 -18   0   -6.80    8.10
  -1  18   0  -17.60    9.60
   1  18   0   -5.30   10.30
   1  18   0  -21.90   13.40
  -1  18   0   -1.00    4.00
   1  18   0   -5.60    9.70
   1  18   0   -1.40    5.40
  -1  18   0   14.50   18.40
   1  18   0    8.10   11.60
  -1  18   0   -1.10   10.60
  -2 -18   0   65.19   11.90
   2 -18   0   61.69   15.00
   2 -18   0   54.99   20.90
   2 -18   0   30.00   12.50
  -2 -18   0   56.09   14.90
  -2  18   0   30.00   16.10
  -2  18   0   46.90   15.90
   2  18   0   32.30   19.20
   2  18   0   41.20   14.10
   2  18   0   58.39   15.90
   2  18   0   61.29   15.40
  -2  18   0   38.30   14.00
   2  18   0   47.20   10.20
  -3 -18   0    2.10    6.70
   3 -18   0   -7.40   14.90
   3 -18   0   12.00   10.80
  -3 -18   0    2.70    9.50
   3 -18   0   13.10   11.10
  -3  18   0  -13.70   10.00
  -3  18   0    1.60   11.80
   3  18   0   -0.30   10.20
   3  18   0    3.00   10.80
   3  18   0   29.50   17.70
  -3  18   0  -16.50    9.00
  -3  18   0   -1.60   13.60
   3  18   0    7.90   12.40
   3  18   0    3.30    7.50
  -4 -18   0   14.20   12.00
   4 -18   0   17.40   18.60
   4 -18   0    2.70   10.30
   4 -18   0   17.10   11.80
   4  18   0    1.10   12.30
  -4  18   0   12.80   16.30
  -4  18   0   10.20   12.60
   4  18   0   44.70   10.90
  -4  18   0   -1.30   10.40
   4  18   0    4.70   10.50
  -4  18   0   27.10   12.50
   4  18   0   21.00   17.40
   4  18   0    3.10   10.00
  -5 -18   0    2.70    5.10
   5 -18   0   -1.60   10.00
  -5 -18   0   12.20   11.60
   5 -18   0   -4.50    9.00
   5 -18   0   -7.70   15.20
  -5  18   0    7.20   15.00
   5  18   0   17.10   12.00
   5  18   0   -2.60   10.20
   5  18   0    0.90   11.10
  -5  18   0   22.40   13.00
  -5  18   0    6.40   10.20
   5  18   0    4.20    8.20
   5  18   0    3.10   15.60
  -5  18   0   -5.60   11.30
   6 -18   0   86.69   23.70
   6 -18   0  124.19   22.30
  -6 -18   0   65.69   17.20
   6 -18   0  106.79   18.80
  -6 -18   0   99.99    8.70
  -6  18   0   92.79   18.60
   6  18   0   99.29   17.80
   6  18   0  161.68   25.60
   6  18   0  103.09   20.10
   6  18   0  153.98   29.00
   6  18   0  135.19   21.20
  -6  18   0  137.89   30.10
  -6  18   0  144.69   20.40
  -6  18   0  112.49   22.60
  -7 -18   0  132.69   22.50
   7 -18   0  114.19   18.80
   7 -18   0  100.89   22.00
  -7  18   0  165.88   22.80
   7  18   0  145.89   26.00
   7  18   0  175.48   36.60
   7  18   0  145.89   22.30
   7  18   0  156.28   23.00
  -7  18   0  201.48   25.00
   7  18   0  150.78   21.40
  -7  18   0  158.78   33.70
   8 -18   0  241.08   31.10
  -8 -18   0  166.08   26.00
   8 -18   0  187.58   24.10
   8 -18   0  200.68   34.60
   8  18   0  202.58   25.10
  -8  18   0  165.48   22.50
   8  18   0  242.18   27.60
   8  18   0  243.68   32.00
  -8  18   0  195.38   24.50
   8  18   0  199.88   26.30
  -8  18   0  182.88   34.10
   9 -18   0  151.48   26.30
   9 -18   0  153.48   32.00
   9 -18   0  129.49   20.30
   9  18   0  144.09   25.00
   9  18   0  156.88   26.80
  -9  18   0  172.98   21.80
  -9  18   0  156.68   32.50
   9  18   0  176.58   25.20
   9  18   0  147.29   23.60
  -9  18   0  155.18   20.50
   9  18   0  104.39   30.20
  10 -18   0  102.59   18.50
  10 -18   0  114.39   25.40
  10 -18   0  203.08   35.40
  10 -18   0  130.09   22.40
 -10  18   0  160.68   31.70
  10  18   0  197.08   27.00
  10  18   0  169.58   27.60
 -10  18   0  137.49   20.40
  10  18   0  162.68   23.50
  10  18   0  185.78   28.50
  10  18   0  178.58   31.00
 -10  18   0  152.88   20.80
  11 -18   0   75.99   21.90
  11 -18   0   64.79   24.90
  11 -18   0  126.59   21.80
  11 -18   0  127.29   19.70
 -11  18   0   97.19   29.10
  11  18   0  132.49   25.30
 -11  18   0  123.59   18.70
  11  18   0   86.59   23.40
 -11  18   0  110.79   18.80
  11  18   0   75.19   19.60
  11  18   0  121.49   22.70
  12 -18   0  237.18   27.80
  12 -18   0  320.47   44.40
  12 -18   0  293.77   37.50
  12 -18   0  262.97   31.00
  12  18   0  242.58   34.60
  12  18   0  283.97   31.40
 -12  18   0  240.18   25.00
 -12  18   0  212.88   23.20
  12  18   0  224.98   32.20
  13 -18   0  108.39   28.50
  13 -18   0   80.49   22.70
  13 -18   0   62.09   17.40
  13 -18   0   91.59   20.50
 -13  18   0  132.09   16.40
  13  18   0   73.19   18.90
  13  18   0  119.19   25.20
 -13  18   0   81.39   14.40
  13  18   0  130.09   26.20
  13  18   0  128.59   24.80
  14 -18   0  166.68   30.00
  14 -18   0  180.88   25.70
  14 -18   0  117.99   20.30
  14 -18   0  178.28   35.30
 -14  18   0  119.09   31.80
  14  18   0  141.39   26.90
  14  18   0  169.48   25.00
 -14  18   0  113.09   14.20
  14  18   0  135.99   26.90
 -14  18   0  150.18   18.90
  14  18   0  151.68   28.40
  15 -18   0   85.59   19.80
  15 -18   0  102.59   28.70
  15 -18   0   61.29   18.40
  15 -18   0  126.59   27.90
  15  18   0   94.19   23.70
  15  18   0  136.49   28.00
 -15  18   0   95.29   28.30
  15  18   0   60.89   20.70
  15  18   0   96.09   21.40
   0 -19   0    2.40   10.10
   0 -19   0    9.70   16.30
   0 -19   0   -4.00    7.40
   0  19   0  -11.50   12.80
   0  19   0   10.30   12.10
   0  19   0   -6.90   10.30
   0  19   0   -4.40    4.50
   0  19   0   14.90   11.40
   1 -19   0  495.55   51.29
   1 -19   0  392.56   31.90
  -1 -19   0  433.16   32.80
  -1 -19   0  366.96   27.30
   1 -19   0  402.76   30.60
   1  19   0  362.56   24.00
  -1  19   0  387.96   21.90
  -1  19   0  441.76   32.80
  -1  19   0  354.96   35.30
  -1  19   0  401.76   48.40
   1  19   0  412.86   48.50
  -1  19   0  395.36   38.40
   1  19   0  362.16   31.40
   1  19   0  392.66   36.40
   1  19   0  348.37   36.10
  -2 -19   0    0.90    7.40
   2 -19   0   -0.40    9.80
   2 -19   0  -19.40   12.60
  -2 -19   0   -2.90   17.00
   2 -19   0    1.60    9.50
  -2  19   0    0.00   12.10
   2  19   0   -1.20   11.50
  -2  19   0  -22.80   11.50
   2  19   0    4.80    7.00
  -2  19   0   -9.40   10.40
  -2  19   0   14.50   13.20
   2  19   0   -3.20    9.50
   2  19   0    9.60   15.60
   2  19   0   10.80   11.30
   3 -19   0  295.67   30.90
  -3 -19   0  274.07   30.50
  -3 -19   0  269.47   20.80
   3 -19   0  287.67   40.60
   3 -19   0  254.97   28.20
   3  19   0  271.27   22.30
  -3  19   0  251.87   38.50
   3  19   0  245.98   29.30
  -3  19   0  267.87   29.90
   3  19   0  322.77   41.20
   3  19   0  260.47   33.20
  -3  19   0  255.27   30.80
   3  19   0  248.08   28.70
  -3  19   0  277.67   29.20
   4 -19   0   48.50   16.00
  -4 -19   0   67.19   11.00
  -4 -19   0   54.89   15.90
   4 -19   0   16.40   12.70
   4  19   0   76.29   19.20
   4  19   0   69.59   19.00
   4  19   0   66.59   17.20
   4  19   0   72.39   13.60
  -4  19   0   72.59   17.20
   4  19   0   23.20   19.00
  -4  19   0   83.79   18.20
  -4  19   0   85.89   23.00
  -4  19   0   47.80   16.90
   5 -19   0  186.08   34.30
  -5 -19   0  241.08   29.40
   5 -19   0  203.58   25.30
   5 -19   0  257.57   30.20
  -5 -19   0  222.88   16.60
   5  19   0  271.17   47.30
  -5  19   0  249.18   28.00
  -5  19   0  212.38   27.00
   5  19   0  231.78   36.10
  -5  19   0  212.28   36.70
   5  19   0  249.97   29.50
  -5  19   0  337.37   34.80
   5  19   0  279.37   26.60
  -6 -19   0   -4.00    3.60
  -6 -19   0   -0.60   10.20
   6 -19   0    0.40   11.90
   6 -19   0   12.40   11.20
   6 -19   0   24.50   19.90
  -6  19   0  -16.40   10.80
   6  19   0    1.10   15.80
   6  19   0   16.00   13.70
   6  19   0   15.90   14.60
  -6  19   0   15.80   17.90
   6  19   0   15.00   11.10
   6  19   0   -9.30    9.90
  -6  19   0    2.80   11.70
  -6  19   0   23.60   15.60
   7 -19   0   59.49   18.30
   7 -19   0   90.39   24.90
  -7 -19   0   51.59   16.70
   7 -19   0   91.69   18.50
   7  19   0   93.39   19.40
   7  19   0   87.69   23.80
   7  19   0   65.59   17.50
  -7  19   0   35.60   22.80
   7  19   0   91.19   21.90
  -7  19   0   49.90   18.90
  -7  19   0   57.29   17.30
   7  19   0   81.19   17.10
  -8 -19   0   37.90   15.60
   8 -19   0   19.90   12.50
   8 -19   0    1.70   12.70
   8 -19   0    1.30   18.90
   8  19   0   32.00   16.00
   8  19   0   52.29   18.70
  -8  19   0   24.30   20.70
   8  19   0   26.10   18.70
  -8  19   0    9.60   16.20
   8  19   0   27.60   13.90
   8  19   0   28.70   14.20
  -8  19   0   31.70   14.20
   9 -19   0   -1.20   16.60
   9 -19   0   -6.50   13.40
   9 -19   0    4.80   10.90
   9  19   0   -2.60   11.60
   9  19   0   -1.80   15.20
  -9  19   0  -13.70   17.10
  -9  19   0   -2.20   12.30
   9  19   0  -11.50   11.30
  -9  19   0    6.60   11.60
   9  19   0  -17.00   10.50
   9  19   0   -4.10    9.80
  10 -19   0   20.80   16.50
  10 -19   0   33.50   14.60
  10 -19   0   31.40   21.80
 -10  19   0   31.90   13.90
 -10  19   0   70.49   17.70
  10  19   0   54.89   19.00
  10  19   0   63.39   16.70
  10  19   0   77.99   20.20
  10  19   0   79.89   19.60
  10  19   0   46.60   21.40
  11 -19   0   12.20   14.10
  11 -19   0   26.50   21.40
  11 -19   0    5.10   11.70
  11  19   0   -1.40   11.50
  11  19   0   15.50   13.50
  11  19   0    6.10   15.00
 -11  19   0    3.40   11.80
  11  19   0   11.40   17.80
  11  19   0   -3.40   11.80
 -11  19   0  -12.00   11.40
  12 -19   0    0.90   11.00
  12 -19   0   16.90   20.50
  12 -19   0   -0.10   15.00
 -12  19   0  -12.00   11.00
  12  19   0    6.50   12.30
 -12  19   0   -8.30   17.00
  12  19   0  -12.00   12.40
 -12  19   0   -7.00   10.30
  12  19   0   12.30   16.50
  12  19   0    9.90   11.90
  13 -19   0    7.60   20.50
  13 -19   0    4.30   12.10
  13 -19   0   -9.30   11.70
 -13  19   0   -3.90   10.30
  13  19   0  -21.30   10.00
  13  19   0   20.30   15.50
 -13  19   0   13.60   11.20
  13  19   0  -11.70   11.40
  13  19   0  -11.40    9.70
 -13  19   0   19.90   21.00
  13  19   0    4.00   15.40
  14 -19   0    9.00   16.60
  14 -19   0   10.50   17.50
  14 -19   0   -0.90   20.00
 -14  19   0   -2.80   18.60
 -14  19   0   32.80    9.30
 -14  19   0   17.80   14.40
  14  19   0   36.40   18.40
  14  19   0   -7.90   13.30
  14  19   0   26.80   15.50
  14  19   0   11.40   17.30
   0 -20   0   44.10   12.80
   0 -20   0   22.60   13.10
   0  20   0   43.50    8.30
   0  20   0   62.19   23.00
   0  20   0   44.60   16.70
   0  20   0   69.99   17.70
   0  20   0   28.00   12.80
   1 -20   0    1.60   12.00
   1 -20   0    1.80    9.90
  -1 -20   0   25.10   13.70
   1 -20   0   -0.80   12.90
  -1 -20   0   -2.50    8.20
   1  20   0    1.20   11.90
  -1  20   0   -1.50   11.20
   1  20   0   13.40   18.30
  -1  20   0   14.00   14.00
   1  20   0    9.10    7.10
  -1  20   0   17.50   18.50
  -1  20   0   14.80   15.00
   1  20   0   26.10   15.00
   2 -20   0  130.09   20.80
   2 -20   0  178.08   32.20
  -2 -20   0  166.68   19.60
  -2 -20   0  143.89   22.20
   2 -20   0  155.08   23.00
  -2  20   0  140.99   25.10
   2  20   0  160.58   17.30
   2  20   0  168.58   24.10
  -2  20   0  156.38   23.30
   2  20   0  162.38   32.40
   2  20   0  167.08   25.80
   2  20   0  138.29   26.80
   3 -20   0   90.69   18.90
   3 -20   0  133.19   27.90
  -3 -20   0  146.19   22.30
   3 -20   0  136.79   21.30
  -3 -20   0  117.89   15.90
  -3  20   0   79.89   18.80
   3  20   0   98.99   14.90
   3  20   0   96.79   27.60
   3  20   0   88.79   19.40
  -3  20   0  117.69   22.90
   3  20   0  161.38   26.10
   3  20   0   91.49   19.80
   4 -20   0   74.29   17.80
  -4 -20   0   92.89   12.70
   4 -20   0   75.89   18.40
  -4 -20   0  105.19   21.10
   4 -20   0   57.89   21.00
   4  20   0  104.99   23.10
  -4  20   0  101.19   19.50
   4  20   0   78.69   14.70
  -4  20   0  103.79   21.70
   4  20   0   43.80   21.40
   4  20   0   84.59   18.70
   4  20   0   84.09   19.10
  -4  20   0   75.59   17.70
  -5 -20   0  138.19   23.90
   5 -20   0  190.18   24.70
  -5 -20   0  164.88   14.50
   5 -20   0  107.39   27.10
   5 -20   0  168.38   26.00
   5  20   0  176.18   21.70
   5  20   0  162.48   31.30
  -5  20   0  169.18   24.30
  -5  20   0  213.48   25.90
   5  20   0  130.59   23.00
  -5  20   0  195.18   36.80
  -5  20   0  182.88   27.80
   5  20   0  186.68   27.30
   5  20   0  160.18   24.40
   6 -20   0   15.30   18.50
   6 -20   0   13.20   17.60
   6 -20   0   31.90   13.80
  -6 -20   0   31.10    5.80
  -6 -20   0   15.90   13.60
   6  20   0   18.00   14.10
  -6  20   0   19.90   14.20
  -6  20   0    5.00   13.90
   6  20   0   31.90   12.60
   6  20   0   27.70   16.90
   6  20   0   51.79   16.50
  -6  20   0   55.39   19.30
   6  20   0   30.10   19.00
  -6  20   0   36.10   15.00
   7 -20   0  260.07   32.90
  -7 -20   0  186.18   26.70
   7 -20   0  189.58   24.80
   7 -20   0  191.28   32.80
   7  20   0  182.88   26.00
   7  20   0  238.38   27.60
   7  20   0  200.48   29.70
   7  20   0  215.08   35.00
  -7  20   0  263.57   29.40
  -7  20   0  212.68   26.80
   7  20   0  178.48   26.40
   8 -20   0   17.10   13.00
   8 -20   0   -3.60   18.30
  -8 -20   0   18.80   14.40
   8 -20   0   24.40   16.00
   8  20   0    9.20   19.00
  -8  20   0   24.20   13.50
   8  20   0   32.30   15.40
  -8  20   0   22.10   15.10
   8  20   0   16.30   12.50
   8  20   0   15.40   13.30
   8  20   0   13.40   14.90
   9 -20   0  209.68   25.80
   9 -20   0  223.78   32.10
   9 -20   0  121.09   30.30
  -9 -20   0  204.58   29.30
   9  20   0  190.88   27.20
   9  20   0  222.48   32.20
   9  20   0  159.38   31.40
  -9  20   0  170.98   24.70
   9  20   0  238.78   29.60
  -9  20   0  236.38   28.20
   9  20   0  213.08   28.00
  10 -20   0    0.90   14.60
 -10 -20   0   13.90   12.80
  10 -20   0    3.90   12.00
  10 -20   0  -16.90   16.30
 -10  20   0  -21.60   15.20
  10  20   0  -11.20   11.30
  10  20   0   12.80   18.10
  10  20   0  -17.40    9.20
 -10  20   0   -7.90   12.40
  10  20   0   -3.80   11.40
  10  20   0  -25.10   10.90
  11 -20   0   34.00   18.60
  11 -20   0  -18.20   16.50
  11 -20   0   24.20   14.30
  11  20   0   74.49   23.80
  11  20   0   33.30   18.60
  11  20   0   33.40   15.50
 -11  20   0   65.89   28.80
  11  20   0   28.00   15.70
 -11  20   0   46.10   16.30
 -11  20   0   32.70   14.60
  12 -20   0  -14.80   10.00
  12 -20   0   11.90   20.50
  12 -20   0   -4.10   12.00
 -12  20   0   -7.80   18.30
  12  20   0   -7.50   14.20
  12  20   0   -3.00   15.10
  12  20   0   -4.50   12.00
 -12  20   0   -9.40   11.60
 -12  20   0   16.70   12.20
  12  20   0    2.70   11.80
  12  20   0    5.00   14.50
  13 -20   0   -1.00   16.30
  13 -20   0   -9.60   18.40
  13 -20   0    8.60   21.60
 -13  20   0    0.50   19.90
  13  20   0   -8.90   12.20
  13  20   0   -0.10   14.50
  13  20   0    8.10   14.90
 -13  20   0   21.30   12.50
 -13  20   0   -2.10   11.10
  13  20   0    7.00   17.50
  13  20   0    8.10   12.90
   0 -21   0    2.70    9.70
   0 -21   0   -3.90   11.40
   0  21   0   -0.60   12.20
   0  21   0    1.30   17.90
   0  21   0   20.00   14.50
  -1 -21   0  154.98   24.30
   1 -21   0  133.69   21.60
   1 -21   0  111.09   19.30
   1 -21   0  164.58   32.10
  -1 -21   0  154.08   19.90
   1  21   0  100.89   21.70
  -1  21   0   50.09   17.80
  -1  21   0  120.79   23.90
   1  21   0  131.39   15.00
   1  21   0  124.29   24.30
   1  21   0  120.29   29.40
  -1  21   0   97.89   20.40
  -1  21   0  110.69   28.30
  -2 -21   0    5.10   12.50
   2 -21   0   17.50   12.50
   2 -21   0   18.80   13.00
   2 -21   0    2.00   17.10
  -2 -21   0   12.80    9.60
  -2  21   0    6.80   14.80
  -2  21   0   27.60   14.50
  -2  21   0   -8.80   12.30
   2  21   0   46.50   22.20
   2  21   0   28.70   15.00
   2  21   0   11.10    8.30
   2  21   0   13.30   18.30
   3 -21   0   66.99   17.30
   3 -21   0   41.70   15.60
   3 -21   0   27.20   20.80
  -3 -21   0   29.30   14.70
  -3 -21   0   54.59   12.50
  -3  21   0   65.29   19.40
  -3  21   0   47.40   16.30
   3  21   0   38.70   15.70
   3  21   0   16.70   16.90
  -3  21   0   13.70   13.80
   3  21   0   21.10   21.10
   3  21   0   29.60   16.70
   3  21   0   38.80   11.30
  -4 -21   0   72.99   18.50
   4 -21   0   98.39   26.60
   4 -21   0   63.89   28.30
  -4 -21   0   51.09   10.50
   4 -21   0   88.79   19.00
  -4  21   0   39.00   17.60
  -4  21   0   33.60   16.60
   4  21   0   54.89   17.10
   4  21   0   34.70   20.90
  -4  21   0   71.19   19.60
   4  21   0   70.89   14.30
   4  21   0   88.49   21.70
   4  21   0   59.69   18.40
  -5 -21   0   15.10   13.30
   5 -21   0    7.90   14.90
   5 -21   0   -3.80   18.30
   5  21   0   -9.30   11.50
  -5  21   0   24.50   16.60
   5  21   0   24.00   19.10
   5  21   0   -5.40   10.90
   5  21   0   17.10   11.60
  -5  21   0    1.00   13.90
   5  21   0  -13.80   12.00
  -5  21   0   32.80   15.40
  -6 -21   0   63.79    8.00
   6 -21   0   92.59   27.30
   6 -21   0   25.90   15.50
   6 -21   0   65.29   19.50
  -6 -21   0   62.89   18.40
   6  21   0   29.40   13.30
   6  21   0   63.39   18.30
   6  21   0   59.19   19.80
   6  21   0   46.20   22.00
  -6  21   0   47.70   16.00
  -6  21   0   62.79   18.90
   6  21   0   38.80   18.00
  -6  21   0   32.50   18.40
   7 -21   0   19.50   19.40
   7 -21   0   13.40   13.00
   7 -21   0   -3.60   12.60
  -7 -21   0   -3.40   12.20
   7  21   0   14.10   19.60
  -7  21   0   24.10   26.50
   7  21   0   15.70   16.10
   7  21   0   21.90   15.20
  -7  21   0   11.50   26.80
   7  21   0   27.40   15.70
   7  21   0   -3.80   11.30
  -7  21   0   58.69   17.70
   8 -21   0    9.30   19.70
  -8 -21   0   38.10   16.40
   8 -21   0   30.80   17.60
   8 -21   0   46.00   17.10
  -8  21   0   76.39   27.20
   8  21   0   18.90   19.80
   8  21   0   57.89   17.90
  -8  21   0   71.89   22.60
   8  21   0   43.70   16.70
   8  21   0   26.30   13.70
   8  21   0   24.60   16.90
  -8  21   0   36.70   15.50
   9 -21   0   20.60   20.00
   9 -21   0   12.50   16.60
  -9 -21   0   15.50   14.10
  -9  21   0   14.60   15.00
   9  21   0    5.50   14.40
   9  21   0    9.40   12.80
   9  21   0   -3.50   12.40
   9  21   0   29.30   16.50
  -9  21   0   10.40   22.30
  -9  21   0   11.00   13.80
   9  21   0   19.20   19.00
 -10 -21   0   29.60   15.70
  10 -21   0   -5.30   20.20
  10 -21   0   20.50   17.60
  10 -21   0   31.00   23.20
 -10  21   0   17.60   14.90
 -10  21   0   32.50   24.70
  10  21   0   29.70   15.50
  10  21   0   -8.90   16.10
  10  21   0   61.69   17.60
 -10  21   0   28.40   15.00
  10  21   0   30.80   19.10
  10  21   0   21.60   14.50
  11 -21   0   20.00   15.40
  11 -21   0   -5.10   18.90
  11 -21   0    2.40   12.00
 -11  21   0    5.90   22.50
 -11  21   0    2.80   20.80
 -11  21   0  -15.40   12.80
  11  21   0   -8.30   16.70
  11  21   0   10.20   15.30
  11  21   0   -6.00   14.50
  11  21   0   -0.10   12.00
  12 -21   0    1.40   12.40
  12 -21   0  -11.80   13.80
  12 -21   0  -10.80   18.20
 -12  21   0   10.50   13.60
  12  21   0   17.20   16.50
  12  21   0   -3.00   12.70
 -12  21   0   -5.10   12.30
  12  21   0   -8.70   13.00
  12  21   0   -6.10   14.70
 -12  21   0  -13.70   18.60
  12  21   0   34.00   21.40
   0 -22   0   -6.50    9.00
   0 -22   0   -1.00   11.10
   0  22   0   18.00   19.70
   0  22   0   -8.60   12.40
   0  22   0  -13.60   10.80
   1 -22   0   -4.10   11.40
  -1 -22   0   21.60   13.80
  -1 -22   0    1.40    8.90
   1 -22   0   -8.30    9.60
  -1  22   0   44.20   28.20
  -1  22   0   20.80   14.70
   1  22   0   32.80   16.30
  -1  22   0    2.80   24.00
   1  22   0   12.50   13.30
   1  22   0   13.90   15.90
  -2 -22   0    2.00    8.80
   2 -22   0   26.20   14.40
   2 -22   0    7.10   12.50
  -2 -22   0   18.90   14.20
   2 -22   0   19.70   20.10
   2  22   0   22.10   14.30
   2  22   0   12.00   17.40
  -2  22   0   25.50   15.10
   2  22   0    6.90   14.20
   2  22   0   11.00    8.20
  -2  22   0   17.60   15.80
  -3 -22   0   15.50   14.30
   3 -22   0   15.80   13.50
   3 -22   0   -7.90   16.50
   3 -22   0    3.70   12.00
  -3 -22   0    6.30    8.40
  -3  22   0    0.90   12.90
   3  22   0   -5.30   11.70
   3  22   0  -11.60   11.20
   3  22   0   41.20   23.20
  -3  22   0    3.30   14.70
   3  22   0   14.00    9.50
  -4 -22   0   32.90    9.30
   4 -22   0   51.29   26.10
   4 -22   0   58.89   16.90
   4 -22   0   10.60   21.40
  -4 -22   0    6.90   12.90
   4  22   0   42.20   22.50
   4  22   0   31.70   18.30
   4  22   0   37.20   17.30
  -4  22   0   41.70   17.80
   4  22   0   47.90   12.80
  -4  22   0   46.50   18.20
   4  22   0   35.80   16.90
   5 -22   0   81.99   28.30
   5 -22   0   65.99   17.50
  -5 -22   0  119.89   23.20
  -5 -22   0  100.29   13.30
   5 -22   0  101.09   22.00
   5  22   0  140.19   24.60
   5  22   0  109.79   18.20
   5  22   0   84.39   20.40
  -5  22   0  112.49   29.70
  -5  22   0  132.49   26.60
   5  22   0   65.99   21.60
   5  22   0  103.69   27.80
  -5  22   0  111.89   21.90
  -5  22   0   92.59   24.40
   6 -22   0   31.80   22.10
   6 -22   0   24.50   14.70
   6 -22   0    9.90   14.40
  -6 -22   0   26.50    6.00
  -6 -22   0   16.50   14.20
  -6  22   0   10.90   21.80
   6  22   0   11.10   11.20
   6  22   0    9.70   16.30
   6  22   0   35.90   16.80
  -6  22   0    3.10   11.70
  -6  22   0   19.50   16.70
   6  22   0   26.10   16.10
   6  22   0   22.60   22.00
  -6  22   0    5.10   16.00
   7 -22   0   87.79   30.10
   7 -22   0  154.48   27.20
   7 -22   0  173.98   24.10
  -7 -22   0  180.08   27.00
   7  22   0  131.39   26.40
   7  22   0  184.38   27.90
   7  22   0  133.99   31.20
   7  22   0  136.39   24.10
  -7  22   0  105.19   21.40
   7  22   0  153.98   23.00
  -7  22   0  160.28   36.70
  -7  22   0  149.09   25.50
   8 -22   0   69.29   26.30
  -8 -22   0   33.60   16.60
   8 -22   0   54.59   19.50
   8 -22   0   54.29   16.80
   8  22   0   26.80   14.70
  -8  22   0   41.10   17.60
   8  22   0   64.49   21.50
   8  22   0  101.19   22.70
   8  22   0   79.59   19.40
   8  22   0   63.79   23.70
  -8  22   0   83.89   29.70
  -8  22   0   88.89   20.00
  -9 -22   0  117.59   23.50
   9 -22   0   84.29   19.40
   9 -22   0   71.29   26.10
   9 -22   0  129.79   26.60
  -9  22   0  142.39   23.10
   9  22   0  102.49   23.80
   9  22   0  153.38   25.80
  -9  22   0   73.89   32.00
   9  22   0  114.89   29.50
   9  22   0  107.59   26.10
   9  22   0   87.49   21.40
  -9  22   0  115.49   21.70
  10 -22   0   25.50   17.60
  10 -22   0   69.99   18.10
 -10 -22   0   13.30   22.10
  10 -22   0   -9.90   18.90
 -10  22   0   35.60   17.10
 -10  22   0   35.20   24.50
  10  22   0    6.60   16.50
  10  22   0   32.50   16.20
  10  22   0   19.30   18.20
  10  22   0   11.70   20.40
  10  22   0   46.90   18.60
  11 -22   0  193.78   26.40
  11 -22   0  180.68   38.30
  11 -22   0  150.78   31.20
  11  22   0  200.88   34.20
 -11  22   0  217.08   50.69
  11  22   0  209.18   35.10
  11  22   0  222.98   37.30
  11  22   0  209.98   29.10
 -11  22   0  249.97   29.70
  11  22   0  173.98   29.60
 -11  22   0  259.77   30.00
   0 -23   0    8.50   12.40
   0 -23   0    4.40   10.80
   0  23   0  -14.10   10.90
   0  23   0   -7.40   19.30
   0  23   0    1.20   14.40
   0  23   0    6.50   12.30
   1 -23   0  290.07   34.00
  -1 -23   0  302.77   29.70
  -1 -23   0  289.27   34.30
   1 -23   0  315.97   32.80
   1  23   0  286.07   34.10
   1  23   0  346.57   48.20
  -1  23   0  260.77   43.00
  -1  23   0  273.37   33.90
   1  23   0  244.08   35.10
  -1  23   0  335.37   38.60
  -1  23   0  302.07   34.60
  -2 -23   0   -8.10   10.60
   2 -23   0   14.60   18.50
   2 -23   0   12.10   13.30
  -2 -23   0    3.80    9.40
   2 -23   0    5.90   12.10
  -2  23   0   -4.70   13.20
  -2  23   0   13.50   12.50
  -2  23   0   -1.40   14.20
   2  23   0   -3.10   13.50
   2  23   0    2.70   17.90
   2  23   0   -6.60   13.20
  -3 -23   0  260.87   22.80
   3 -23   0  247.48   29.30
   3 -23   0  274.57   33.20
  -3 -23   0  341.07   36.90
   3 -23   0  184.08   34.70
   3  23   0  269.37   32.90
   3  23   0  194.58   38.10
   3  23   0  260.37   41.70
  -3  23   0  254.47   38.90
  -3  23   0  253.17   32.00
   3  23   0  268.67   35.60
  -3  23   0  212.58   32.80
  -4 -23   0    6.70    7.70
   4 -23   0    5.30   13.20
   4 -23   0   11.90   19.30
  -4 -23   0   -2.80   11.90
   4 -23   0    3.60   12.90
   4  23   0   13.50   20.30
  -4  23   0   -4.50   16.40
   4  23   0   18.00   15.20
  -4  23   0   -6.60   13.30
   4  23   0    9.60   16.20
   4  23   0   -3.90    8.20
   4  23   0  -14.20   11.30
   5 -23   0  144.59   25.20
   5 -23   0  172.28   35.50
  -5 -23   0  129.39   24.50
   5 -23   0  159.48   25.00
  -5 -23   0  123.59   14.50
   5  23   0  152.68   25.00
   5  23   0  120.89   32.60
   5  23   0  151.68   21.70
   5  23   0  158.48   29.00
  -5  23   0  150.68   25.30
   5  23   0  191.58   28.40
  -5  23   0  168.68   37.40
   6 -23   0    8.30   14.40
   6 -23   0   -6.50   16.80
   6 -23   0   -3.20   11.90
  -6 -23   0    3.00    5.00
  -6 -23   0   -6.00   12.70
   6  23   0  -21.00   11.70
  -6  23   0   20.00   23.00
   6  23   0    5.20   13.90
  -6  23   0   11.00   14.60
   6  23   0   -9.70   13.70
  -6  23   0   -5.50   24.40
   6  23   0   19.90   20.90
   6  23   0   -0.50    9.20
   7 -23   0   34.20   17.70
  -7 -23   0   30.30   16.60
   7 -23   0   29.60   15.40
   7 -23   0   14.70   22.70
  -7  23   0    9.70   16.70
   7  23   0   10.10   15.10
   7  23   0   58.49   26.80
   7  23   0   36.30   14.90
   7  23   0   18.80   18.80
  -7  23   0   37.20   18.00
   7  23   0   20.00   16.40
   8 -23   0  -13.60   17.90
   8 -23   0    7.60   13.10
  -8 -23   0   13.90   15.30
   8 -23   0   17.40   17.30
  -8  23   0    0.50   13.90
   8  23   0    4.40   11.70
   8  23   0    6.40   14.40
  -8  23   0  -17.70   19.10
   8  23   0    8.70   15.50
   8  23   0   14.70   17.20
   8  23   0   -3.70   19.00
   9 -23   0  -12.90   12.10
  -9 -23   0    4.80   14.80
   9 -23   0    2.20   12.00
   9 -23   0  -12.30   19.00
  -9  23   0    5.20   24.20
   9  23   0   14.70   15.40
   9  23   0   -0.20   15.50
   9  23   0    7.00   14.80
   9  23   0   -8.20   10.80
   9  23   0  -25.60   16.80
  -9  23   0    2.40   14.00
  10 -23   0   -9.10   19.40
 -10 -23   0   -3.30   12.80
  10 -23   0    0.30   12.20
  10 -23   0    8.00   14.10
 -10  23   0   12.30   17.00
 -10  23   0   24.00   16.70
 -10  23   0  -11.50   18.90
  10  23   0    1.00   15.10
  10  23   0    6.30   14.60
  10  23   0   15.80   17.50
  10  23   0  -11.20   17.90
   0 -24   0   -6.60   12.20
   0 -24   0   44.30   14.10
   0  24   0  -13.20   11.70
   0  24   0   26.20   17.20
   0  24   0   18.70   15.10
   0  24   0   12.50   14.50
   1 -24   0   42.20   16.40
  -1 -24   0    5.30   10.70
   1 -24   0   11.00   13.10
  -1 -24   0   17.90   14.80
   1  24   0   30.10   23.20
   1  24   0    7.30   12.10
  -1  24   0   17.80   15.10
  -1  24   0   21.30   15.60
  -1  24   0   10.50   16.10
   1  24   0   35.30   18.40
  -1  24   0   23.70   19.90
   1  24   0    2.00   14.30
   2 -24   0   19.30   13.80
  -2 -24   0    9.10   13.40
   2 -24   0   21.10   14.30
  -2 -24   0    9.90   10.20
  -2  24   0   56.19   26.40
  -2  24   0   10.40   15.00
   2  24   0    9.50   13.30
  -2  24   0    3.50   14.00
  -2  24   0  -12.40   12.80
   2  24   0   -4.40   14.70
   2  24   0   -2.20   21.10
   2  24   0    3.90   13.90
  -3 -24   0   34.10   16.80
  -3 -24   0   36.60   11.20
   3 -24   0   46.90   17.80
   3 -24   0   36.00   24.50
   3 -24   0   17.60   15.30
  -3  24   0   28.10   18.10
   3  24   0   24.40   23.10
  -3  24   0   21.70   16.30
  -3  24   0   36.80   21.90
   3  24   0   47.30   20.30
   3  24   0   28.00   16.40
   3  24   0   41.70   17.80
  -3  24   0   -6.80   13.30
  -4 -24   0    7.10    8.10
   4 -24   0   15.10   19.80
   4 -24   0   14.20   14.10
   4 -24   0   -0.60   13.30
  -4 -24   0    1.10   13.60
  -4  24   0   11.30   16.10
   4  24   0   40.40   17.90
   4  24   0   21.10   20.60
   4  24   0   -1.90   14.30
  -4  24   0   -3.60   13.50
  -4  24   0   23.50   16.10
  -4  24   0   16.90   20.00
   4  24   0   13.60   15.40
   5 -24   0   29.90   16.60
  -5 -24   0   27.80   16.00
   5 -24   0   58.99   18.10
   5 -24   0    5.00   19.90
  -5 -24   0   52.19   10.20
   5  24   0   37.50   18.20
   5  24   0   16.70   22.30
  -5  24   0   25.40   19.50
  -5  24   0   48.40   18.90
  -5  24   0   17.60   17.70
  -5  24   0   21.80   16.90
   5  24   0   21.00   18.20
   5  24   0   27.70   17.30
   6 -24   0  -14.90   11.30
   6 -24   0   -4.50   12.10
  -6 -24   0   -1.00   12.20
   6 -24   0   12.50   22.60
  -6 -24   0   -0.60    4.40
   6  24   0   16.60   18.20
   6  24   0   -2.10   12.90
  -6  24   0  -17.20   17.80
   6  24   0    1.40   16.30
  -6  24   0   -9.30   11.00
   6  24   0   10.20   20.10
  -6  24   0  -19.10   12.90
  -6  24   0   -1.30   17.10
   7 -24   0   40.10   25.20
   7 -24   0   36.20   18.30
   7 -24   0   36.40   16.50
   7  24   0   16.90   13.90
   7  24   0   40.60   19.60
   7  24   0    5.50   17.40
  -7  24   0   72.29   19.90
  -7  24   0   -6.90   24.70
   7  24   0   49.90   18.90
   7  24   0   11.20   22.10
  -7  24   0   28.40   17.60
  -8 -24   0   22.40   15.90
   8 -24   0   17.60   14.40
   8 -24   0   26.10   15.40
   8 -24   0   23.20   25.80
   8  24   0   21.40   17.70
   8  24   0    1.90   14.00
   8  24   0   20.40   13.90
  -8  24   0    8.80   14.80
   8  24   0   12.50   19.40
  -8  24   0   25.30   17.50
  -8  24   0   26.30   27.40
   9 -24   0   20.00   14.40
   9 -24   0   29.00   18.70
  -9 -24   0   22.40   16.90
   9 -24   0  -20.30   18.10
   9  24   0   10.70   16.60
   9  24   0  -10.40   19.90
  -9  24   0   43.50   18.60
   9  24   0   48.90   20.10
  -9  24   0   31.70   26.50
   9  24   0   -4.40   14.80
   0 -25   0   -7.30   10.00
   0 -25   0   10.20   14.70
   0  25   0   31.30   24.20
   0  25   0   -2.90   13.10
   0  25   0   -6.30   12.40
   0  25   0    3.60   16.70
   1 -25   0   46.40   18.50
  -1 -25   0   52.59   18.70
   1 -25   0   19.30   14.00
  -1 -25   0   50.59   14.60
   1  25   0   45.20   20.80
  -1  25   0   32.20   19.30
  -1  25   0   21.00   24.70
   1  25   0   34.70   18.10
  -1  25   0   27.60   17.30
   1  25   0   76.39   20.80
   1  25   0   52.29   27.30
  -1  25   0   64.69   21.10
   2 -25   0   13.70   14.50
  -2 -25   0   17.60   11.60
   2 -25   0   26.20   14.80
  -2 -25   0   22.40   15.50
  -2  25   0   13.30   17.90
  -2  25   0    6.60   15.60
  -2  25   0   12.10   25.40
   2  25   0   14.80   14.90
   2  25   0   15.20   21.50
  -2  25   0  -14.70   12.70
   2  25   0   15.10   17.90
   2  25   0  -15.00   13.50
  -3 -25   0   28.40   17.10
  -3 -25   0   36.40   11.80
   3 -25   0   20.20   15.40
   3 -25   0   31.80   16.00
   3  25   0   23.60   17.90
  -3  25   0   65.99   19.80
  -3  25   0   17.20   15.70
   3  25   0   30.50   19.80
  -3  25   0   60.89   22.10
   3  25   0   26.60   24.80
   4 -25   0   54.69   18.90
  -4 -25   0   35.40   18.50
  -4 -25   0   42.10   10.80
   4 -25   0   22.40   22.60
   4 -25   0   24.80   15.30
  -4  25   0   60.89   29.20
   4  25   0   57.49   22.10
  -4  25   0   80.59   22.70
   4  25   0   65.09   20.40
   4  25   0   11.50   21.70
  -4  25   0   35.20   19.30
  -4  25   0   43.40   19.50
   5 -25   0    9.40   14.20
   5 -25   0   13.00   16.30
  -5 -25   0    9.00    7.30
  -5 -25   0   16.80   15.50
   5 -25   0    3.90   14.20
  -5  25   0   15.40   24.30
  -5  25   0    5.30   14.70
  -5  25   0   13.90   19.20
   5  25   0   -0.60   14.80
   5  25   0    8.90   15.40
  -5  25   0   -4.10   14.00
   5  25   0   13.00   18.20
   5  25   0   -7.30   20.90
  -6 -25   0  107.89   24.90
  -6 -25   0   43.20    7.40
   6 -25   0   35.10   26.80
   6 -25   0   39.30   19.30
   6 -25   0   57.79   19.50
  -6  25   0   64.49   19.10
   6  25   0   93.89   29.70
   6  25   0   77.79   22.30
  -6  25   0   92.99   24.60
  -6  25   0   28.80   25.70
  -6  25   0  109.39   26.20
   6  25   0   40.10   19.30
   6  25   0   80.79   23.90
   7 -25   0   21.30   16.30
   7 -25   0   -4.50   19.10
   7 -25   0   -6.60   12.30
  -7 -25   0   12.00   16.00
   7  25   0   13.90   23.60
  -7  25   0   16.60   25.30
  -7  25   0   11.90   17.60
   7  25   0  -14.60   13.40
  -7  25   0   -9.50   16.50
   7  25   0   22.90   17.90
   7  25   0   15.20   17.30
   0 -26   0    5.20   14.50
   0 -26   0    4.00   11.90
   0  26   0    8.20   16.10
   0  26   0   -9.50   14.70
   0  26   0   13.30   14.10
   0  26   0   -2.80   21.00
   1 -26   0   19.90   15.40
  -1 -26   0    4.90   14.80
  -1 -26   0    7.20   10.80
   1 -26   0  -11.30   12.60
   1  26   0   33.30   19.60
   1  26   0    1.00   14.40
  -1  26   0    9.60   12.90
  -1  26   0  -16.70   14.80
   1  26   0   -5.20   21.90
  -1  26   0    5.20   18.00
  -1  26   0    2.70   17.10
   1  26   0   -8.60   14.30
  -2 -26   0   -5.20   13.10
  -2 -26   0   -8.00    9.20
   2 -26   0   20.40   14.80
   2 -26   0   -2.80   12.60
  -2  26   0   -7.50   15.60
   2  26   0  -13.50   14.10
  -2  26   0   12.90   14.10
   2  26   0   -7.20   18.40
   2  26   0   -3.80   13.20
  -2  26   0    2.70   15.10
   2  26   0  -16.70   12.50
  -2  26   0    5.70   22.50
   3 -26   0    8.30   14.40
  -3 -26   0   14.70   15.00
   3 -26   0   -0.10   12.90
  -3 -26   0    7.80    9.70
  -3  26   0   10.30   17.70
   3  26   0   24.50   19.30
  -3  26   0    1.80   17.10
   3  26   0   20.70   23.00
   3  26   0    7.20   15.90
   3  26   0   -1.60   14.50
  -3  26   0   33.40   25.90
  -3  26   0   12.80   16.80
   4 -26   0   13.40   15.50
  -4 -26   0    3.00    8.30
   4 -26   0   18.00   14.50
  -4 -26   0   32.50   28.20
   4  26   0   14.10   15.70
  -4  26   0  -13.80   19.00
   4  26   0   -3.10   15.90
  -4  26   0   -3.60   15.20
   4  26   0   66.09   26.30
   4  26   0   33.00   18.00
  -4  26   0   -3.00   16.10
  -5 -26   0   38.80   17.70
   5 -26   0   61.39   27.10
   5 -26   0   30.60   17.20
  -5 -26   0   33.40    8.80
   5 -26   0   36.30   18.60
  -5  26   0   15.50   23.90
  -5  26   0   22.60   19.70
  -5  26   0   15.50   17.00
   5  26   0   30.00   18.80
   5  26   0   23.00   24.10
   5  26   0   14.00   19.50
   5  26   0   49.90   20.10
  21   0  -1    6.70   11.90
  21   0  -1   15.80   11.30
  21   0  -1   -9.30    9.60
  21   0  -1  -15.40    9.70
  20   0  -1   -0.70    9.40
  20   0  -1    5.20    9.50
  20   0  -1   -3.70    9.60
  20   0  -1   -1.10   10.90
  19   0  -1    2.40    7.90
  19   0  -1    2.30    9.60
  19   0  -1   -2.10   10.50
  19   0  -1    3.70   10.40
  18   0  -1   12.40   10.70
  18   0  -1   -2.70    6.70
  18   0  -1   -1.60    8.90
  18   0  -1   -8.30    7.80
 -18   0   1   -2.50   10.80
 -17   0   1  -13.50    9.90
  17   0  -1   -5.10    7.80
  17   0  -1  -12.00    7.90
  17   0  -1    0.60    6.40
  17   0  -1    3.30    9.30
  16   0  -1    2.70    9.00
  16   0  -1    6.70    9.90
  16   0  -1   -8.40    8.50
 -16   0   1    8.00   12.20
 -15   0   1    0.80   11.10
  15   0  -1   10.80    9.40
  15   0  -1    0.00    5.40
  15   0  -1    0.50    8.90
  15   0  -1   -2.70    7.90
  14   0  -1    2.40    8.50
  14   0  -1    4.60    5.30
 -14   0   1   -4.00    8.80
 -13   0   1   14.10   10.40
  13   0  -1    3.50    7.60
  13   0  -1    3.20    7.60
  13   0  -1    0.30    4.20
  12   0  -1    0.40    6.90
 -12   0   1   -7.80    7.20
  12   0  -1   -3.70    6.10
  12   0  -1   -0.80    3.70
  11   0  -1    2.60    6.90
  11   0  -1    5.00    7.00
  11   0  -1    3.60    3.60
 -11   0   1   -5.40    7.10
  11   0  -1   -5.20    6.60
 -11   0   1   -7.70    6.90
  10   0  -1    3.90    3.30
  10   0  -1    4.60    6.50
  10   0  -1   -5.20    5.60
 -10   0   1   -4.90    6.00
  10   0  -1   -6.90    6.60
 -10   0   1    8.10    8.10
   9   0  -1   -6.70    6.00
  -9   0   1   -0.60    7.00
   9   0  -1   -2.30    3.00
   9   0  -1   -0.20    5.70
  -9   0   1   -1.30    7.10
   9   0  -1    2.30    5.90
   8   0  -1   -0.40    6.80
  -8   0   1    3.00    6.90
  -8   0   1   -4.20    6.70
   8   0  -1   -2.30    5.20
   8   0  -1    1.70    2.80
   8   0  -1   -5.20    5.20
  -7   0   1   -2.70    6.50
  -7   0   1   -6.70    5.60
   7   0  -1   -0.60    2.50
   7   0  -1   -6.00    5.60
   7   0  -1    1.30    5.50
   7   0  -1   -4.70    4.70
   6   0  -1   -4.60    4.40
   6   0  -1    0.70    2.50
  -6   0   1    1.10    5.80
  -6   0   1    4.90    5.70
   6   0  -1    4.20    6.40
   6   0  -1   -0.50    4.80
  -5   0   1   -2.90    4.90
   5   0  -1    7.90    5.00
   5   0  -1    3.00    4.40
   5   0  -1   -0.60    5.80
  -5   0   1    2.90    5.50
   5   0  -1   -1.00    2.50
  -4   0   1    0.40    5.40
   4   0  -1    0.30    5.40
  -4   0   1    1.70    4.60
   4   0  -1    2.00    3.70
   4   0  -1    0.90    4.40
   4   0  -1   -0.30    2.60
   3   0  -1    2.80    2.70
  -3   0   1    3.60    2.70
  -3   0   1    3.70    4.60
  -3   0   1    5.30    3.90
  -3   0   1    1.00    1.80
   3   0  -1    0.90    3.40
   3   0  -1   -0.80    2.60
  -2   0   1    1.30    2.40
   2   0  -1    0.40    1.90
  -2   0   1   -1.90    1.70
   2   0  -1   -1.50    2.00
   2   0   1   -0.70    2.10
   2   0   1   -0.90    3.20
   2   0   1    0.60    4.20
  -3   0  -1    3.40    4.10
   3   0   1    6.40    6.30
   3   0   1   -1.30    4.10
   4   0   1   -5.00    4.30
  -4   0  -1    0.70    5.30
   4   0   1   -6.10    6.40
   4   0   1   -7.50    4.50
   5   0   1   -0.80    6.30
   5   0   1    3.50    5.80
   5   0   1   -0.50    4.90
  -5   0  -1   -4.00    5.20
   6   0   1   -1.00    6.30
   6   0   1   -0.50    5.50
  -6   0  -1    3.40    6.00
   6   0   1    2.10    6.60
   7   0   1    5.70    6.70
   7   0   1   -3.30    5.10
   7   0   1   -5.30    6.50
  -7   0  -1    1.80    7.10
  -8   0  -1   -1.10    7.10
   8   0   1    2.80    8.00
   8   0   1   -1.90    5.40
   8   0   1    1.00    6.50
   9   0   1   -1.60    6.90
  -9   0  -1   -2.50    7.20
   9   0   1    3.60    7.00
   9   0   1    2.30    6.00
  10   0   1   -1.20    5.70
 -10   0  -1    1.10    8.00
  10   0   1    7.10    8.10
  10   0   1    2.80    6.20
 -11   0  -1   -2.50    7.70
  11   0   1   -3.00    6.40
  11   0   1   -0.40    6.20
  11   0   1   -1.30    7.30
  11   0   1    7.40    8.20
  12   0   1    4.10    7.10
 -12   0  -1   -8.50    7.50
  12   0   1  -11.60    6.70
  12   0   1   -0.20    7.10
  12   0   1   -1.30    8.30
  13   0   1   -0.20    2.10
  13   0   1  -12.30    6.60
  13   0   1    4.60    8.90
 -13   0  -1    1.00    8.20
  13   0   1   -2.10    8.90
  13   0   1   12.60    8.60
  14   0   1   -8.50    7.00
  14   0   1   -0.50    3.00
  14   0   1    2.70   10.90
  14   0   1   -4.10    7.20
  15   0   1   -6.00    7.70
  15   0   1  -21.30    6.20
  15   0   1   -4.60    8.20
  15   0   1   -1.70    3.60
  15   0   1    2.20   10.80
  16   0   1   -2.00   11.00
  16   0   1    7.20   10.10
  16   0   1   -6.50   10.00
  16   0   1    3.00    9.00
  16   0   1   -4.80    4.00
  17   0   1   -1.40    8.60
  17   0   1   -5.10    8.50
  17   0   1   12.70   11.60
  17   0   1   -1.80    4.70
  18   0   1    0.70   11.30
  18   0   1   -5.50    9.90
  18   0   1    1.60    6.10
  18   0   1    0.10    9.70
  19   0   1    0.20   11.70
  19   0   1    3.60   10.80
  19   0   1   -5.00   10.00
  20   0   1   -8.70    9.90
  20   0   1   15.30    8.70
  20   0   1   -6.40   10.90
  20   0   1    3.40   13.10
  21  -1  -1    7.10   12.20
  21  -1  -1   -2.40   10.00
  21  -1  -1   -1.50   11.20
  21  -1  -1   -2.10    9.20
  21   1  -1    2.20    9.60
  21   1  -1   11.30   13.40
  21   1  -1   -2.00   10.00
  21   1  -1   -7.90   17.20
  20  -1  -1   17.70   11.10
  20  -1  -1  -12.10    9.20
  20  -1  -1   -4.40    7.90
  20  -1  -1    5.70   11.60
  20   1  -1    8.80   11.50
  20   1  -1  -10.10    8.40
  20   1  -1    2.50   10.70
  20   1  -1    3.40    9.20
  19  -1  -1   20.60   11.90
  19  -1  -1   13.30   12.30
  19  -1  -1   -1.70   10.10
  19  -1  -1   -4.80    7.30
  19   1  -1    5.10    7.70
  19   1  -1   -6.70    8.10
  19   1  -1   -8.50   10.00
  19   1  -1    6.10    9.90
  18  -1  -1   11.80    8.40
  18  -1  -1    1.50   11.10
  18  -1  -1   22.20   11.50
 -18  -1   1   10.00   13.90
  18  -1  -1  -12.60    8.70
  18   1  -1   18.50   11.10
 -18   1   1   29.40   14.80
  18   1  -1    9.60   10.20
  18   1  -1    0.00    6.80
 -17  -1   1   -2.00   10.90
  17  -1  -1    9.10    7.40
  17  -1  -1   10.80   11.30
  17  -1  -1   28.60   12.60
  17  -1  -1   18.50   10.00
  17   1  -1   18.70   12.00
  17   1  -1   15.10    9.80
 -17   1   1   15.70   23.00
  17   1  -1    5.80    9.70
  17   1  -1   19.10    7.50
 -16  -1   1   21.70   13.60
  16  -1  -1   -2.00    9.60
  16  -1  -1    0.70    6.90
  16  -1  -1    1.60    8.90
  16   1  -1   -9.10    8.30
 -16   1   1   -1.30   11.00
  16   1  -1   12.20   10.70
  16   1  -1    5.30    9.00
 -15  -1   1  168.08   25.30
  15  -1  -1  225.78   25.10
  15  -1  -1  182.38   21.60
  15   1  -1  172.48   22.30
 -15   1   1  184.38   24.40
  15   1  -1  218.58   23.50
  15   1  -1  197.48   13.90
  15   1  -1  217.58   22.80
 -14  -1   1   92.29   17.60
  14  -1  -1   65.09   13.50
  14  -1  -1   90.99   16.20
  14  -1  -1   77.89    9.50
  14   1  -1  102.19   16.60
 -14   1   1  109.59   18.20
  14   1  -1   91.69   19.00
  14   1  -1   93.59    9.50
  14   1  -1   93.49   15.20
  13  -1  -1  237.98   14.80
 -13  -1   1  245.08   26.50
  13  -1  -1  185.48   31.20
  13  -1  -1  228.68   24.20
  13   1  -1  246.78   14.50
  13   1  -1  228.28   20.10
  13   1  -1  248.58   20.80
 -13   1   1  277.27   24.10
  12  -1  -1  111.89    9.40
  12  -1  -1  122.39   15.40
  12  -1  -1  120.09   16.10
 -12  -1   1  118.99   18.20
  12   1  -1   94.39   13.50
  12   1  -1  108.29    8.80
  12   1  -1  106.79   14.20
  12   1  -1   87.19   16.70
 -12   1   1  119.69   16.60
 -12   1   1  126.39   18.10
  11  -1  -1  493.15   31.10
  11  -1  -1  540.95   24.40
  11  -1  -1  478.75   30.20
 -11  -1   1  514.15   33.60
 -11  -1   1  543.95   31.40
 -11   1   1  511.75   32.80
  11   1  -1  522.35   23.80
  11   1  -1  495.05   29.90
 -11   1   1  476.45   31.60
  11   1  -1  505.05   29.40
  11   1  -1  567.44   35.60
 -10  -1   1   79.89   14.00
  10  -1  -1   69.19    7.00
  10  -1  -1   78.49   12.10
  10  -1  -1   68.79   11.90
 -10  -1   1   77.59   11.50
  10   1  -1   75.49    6.80
  10   1  -1   61.09   10.50
  10   1  -1   73.59   13.80
  10   1  -1   77.69   11.60
 -10   1   1   88.79   14.30
 -10   1   1   53.89   11.40
   9  -1  -1  212.88   17.20
   9  -1  -1  191.08   16.30
  -9  -1   1  192.58   19.70
   9  -1  -1  192.78   11.10
  -9  -1   1  186.78   16.40
  -9   1   1  210.18   20.30
   9   1  -1  188.48   15.40
   9   1  -1  186.88   19.80
   9   1  -1  189.08   10.30
   9   1  -1  165.28   14.90
  -9   1   1  186.98   18.90
   8  -1  -1  156.38   15.20
   8  -1  -1  169.88    9.70
  -8  -1   1  173.08   17.40
  -8  -1   1  139.09   14.50
  -8   1   1  171.58   17.30
   8   1  -1  179.68   13.70
   8   1  -1  161.68   13.70
   8   1  -1  169.58    9.20
  -8   1   1  134.39   14.90
   8   1  -1  140.99   16.30
   7  -1  -1  247.18   16.50
  -7  -1   1  217.08   16.10
  -7  -1   1  249.08   32.20
   7  -1  -1  252.57   12.10
   7  -1  -1  226.98   16.90
  -7   1   1  207.68   17.10
  -7   1   1  201.78   17.30
   7   1  -1  253.67   16.00
  -7   1   1  186.58   16.20
   7   1  -1  239.48   18.60
   7   1  -1  233.28   15.10
   7   1  -1  239.18   11.50
   6  -1  -1   54.89    8.70
   6  -1  -1   44.40    8.70
  -6  -1   1   58.39    8.20
  -6  -1   1   74.99   10.10
   6  -1  -1   62.79    5.70
  -6   1   1   57.39    8.70
   6   1  -1   64.79    5.10
   6   1  -1   53.49    9.30
  -6   1   1   55.09    9.60
   6   1  -1   45.20    7.40
   6   1  -1   63.49    7.90
  -5  -1   1    2.10    6.10
   5  -1  -1    0.20    4.80
   5  -1  -1    2.70    3.20
   5  -1  -1    0.20    5.10
  -5  -1   1    1.90    4.90
  -5   1   1    1.90    5.50
   5   1  -1    1.40    4.10
   5   1  -1    3.10    6.00
  -5   1   1    2.70    6.30
   5   1  -1    3.20    4.40
   5   1  -1    1.70    2.60
  -5   1   1    0.80    5.40
  -4  -1   1  130.89   12.20
  -4  -1   1  109.89    8.80
   4  -1  -1  123.29   11.00
   4  -1  -1  113.89    9.70
   4  -1  -1  111.39    7.60
   4   1  -1  121.09    8.90
  -4   1   1  136.39   11.40
   4   1  -1  105.89    6.80
  -4   1   1  109.39    9.80
  -4   1   1  118.19   10.40
   3  -1  -1  380.26   18.50
  -3  -1   1  352.06   16.80
  -3  -1   1  357.76   15.20
   3  -1  -1  348.47   17.30
  -3  -1   1  334.67   18.40
   3  -1  -1  367.56   16.40
   3   1  -1  352.96   16.60
   3   1  -1  340.97   15.80
  -3   1   1  351.96   18.30
   3   1  -1  354.46   18.90
  -3   1   1  357.16   17.60
  -3   1   1  372.16   15.80
   2  -1  -1   12.10    3.10
  -2  -1   1   17.10    2.70
   2  -1  -1   13.30    3.60
   2  -1  -1   14.40    3.30
  -2  -1   1   14.90    2.80
  -2  -1   1    9.80    3.50
   2   1  -1   12.10    2.40
  -2   1   1   10.50    2.80
  -2   1   1   11.20    3.60
   2   1  -1   11.10    2.10
   2   1  -1   14.10    2.70
  -2   1   1   16.60    3.60
   1  -1   1  410.56   17.60
  -1  -1  -1  454.45   19.50
  -1   1  -1  395.76   18.40
  -1   1  -1  420.16   21.20
   2  -1   1  364.86   19.20
   2  -1   1  344.47   16.50
  -2   1  -1  338.07   19.00
   2   1   1  362.76   16.70
  -3  -1  -1   96.39    8.70
   3  -1   1  125.09   11.90
   3   1   1  107.29    8.20
   3   1   1   92.99    9.40
  -3   1  -1  112.29    8.70
  -4  -1  -1  257.27   16.60
   4  -1   1  276.67   16.10
   4  -1   1  261.17   18.30
   4   1   1  256.67   15.00
  -4   1  -1  277.57   18.50
  -4   1  -1  284.67   16.40
   4   1   1  268.97   15.40
   5  -1   1 1025.90   48.00
  -5  -1  -1 1041.60   48.20
   5  -1   1 1089.29   48.10
   5  -1   1 1043.90   49.20
   5   1   1 1077.09   46.60
  -5   1  -1 1041.90   49.10
   5   1   1 1014.50   46.20
   5   1   1 1033.40   48.40
  -5   1  -1 1080.89   47.70
  -6  -1  -1   53.69    9.50
   6  -1   1   56.09   11.30
   6  -1   1   57.39    9.50
   6  -1   1   58.49    9.40
   6   1   1   59.39   10.20
   6   1   1   55.89   10.20
   6   1   1   48.30    7.80
  -6   1  -1   63.59   10.20
   6   1   1   57.19    8.50
   7  -1   1  224.08   18.80
  -7  -1  -1  221.58   17.90
   7  -1   1  201.38   16.50
   7  -1   1  215.08   17.20
   7   1   1  221.38   18.20
   7   1   1  202.58   15.40
  -7   1  -1  199.18   17.60
   7   1   1  225.98   18.00
   7   1   1  224.98   15.30
   8  -1   1  106.39   14.70
  -8  -1  -1  112.39   14.90
   8  -1   1  127.89   14.70
   8  -1   1  114.89   14.60
   8   1   1  122.19   16.20
   8   1   1   97.29   12.50
   8   1   1  139.09   13.80
  -8   1  -1  114.49   14.50
   8   1   1  141.99   16.30
   9  -1   1  497.45   30.10
  -9  -1  -1  524.25   30.70
   9  -1   1  458.75   28.20
   9  -1   1  438.46   29.70
   9   1   1  502.65   30.80
  -9   1  -1  441.86   28.70
   9   1   1  449.06   29.00
   9   1   1  373.26   34.60
   9   1   1  466.95   27.00
 -10  -1  -1  377.36   27.80
  10  -1   1  440.06   29.10
  10  -1   1  397.66   26.20
  10  -1   1  366.36   27.40
  10   1   1  415.16   25.70
 -10   1  -1  431.66   28.10
  10   1   1  399.26   29.00
  10   1   1  393.16   25.10
  10   1   1  403.36   28.60
 -11  -1  -1  177.58   20.50
  11  -1   1  168.48   20.30
  11  -1   1  152.78   19.60
  11  -1   1  210.78   22.00
  11   1   1  138.09   18.70
 -11   1  -1  160.98   19.20
  11   1   1  143.49   16.80
  11   1   1  157.38   19.30
  11   1   1  132.99   16.10
  12  -1   1  162.58    8.70
  12  -1   1  254.97   24.60
  12  -1   1  175.08   21.60
  12  -1   1  199.78   24.10
 -12  -1  -1  154.58   20.50
 -12   1  -1  188.88   21.40
  12   1   1  209.08   17.90
  12   1   1  175.48   21.90
  12   1   1  166.38   21.70
  12   1   1  166.78   18.60
  13  -1   1  205.38   25.10
  13  -1   1  160.58   18.40
  13  -1   1  178.08    9.90
  13  -1   1  227.88   23.50
  13  -1   1  201.08   23.90
  13   1   1  184.58   21.60
  13   1   1  189.58   20.40
  13   1   1  220.18   25.70
  13   1   1  183.68   20.50
  13   1   1  167.48    8.60
 -13   1  -1  192.18   23.00
  14  -1   1    7.00   10.10
  14  -1   1   -0.60    8.90
  14  -1   1   -6.20    9.20
  14  -1   1    5.10    8.20
  14  -1   1   -1.40    3.40
  14   1   1   10.50    8.20
  14   1   1   -9.70    7.00
  14   1   1    6.40    9.90
  14   1   1    3.40    9.00
  14   1   1    0.90    2.80
  15  -1   1   57.69   13.80
  15  -1   1   94.69   17.70
  15  -1   1   85.99   16.80
  15  -1   1   58.29   17.30
  15  -1   1   72.49    8.00
  15   1   1   84.89    7.30
  15   1   1   75.59   14.50
  15   1   1   96.19   17.80
  15   1   1   75.49   15.60
  15   1   1  105.69   20.40
  16  -1   1    9.60   11.80
  16  -1   1    7.10    5.60
  16  -1   1   -0.40    9.70
  16  -1   1   -0.20    9.10
  16   1   1    1.00    9.70
  16   1   1   -6.70   10.30
  16   1   1   21.50   14.20
  16   1   1   26.20   10.80
  16   1   1    8.30    4.70
  17  -1   1  -15.60    9.20
  17  -1   1    9.20   11.50
  17  -1   1    4.20    5.80
  17  -1   1  -13.60    7.50
  17   1   1   -4.80    9.30
  17   1   1    0.80    8.50
  17   1   1    3.30    4.80
  17   1   1   -8.00   10.10
  18  -1   1   -4.40    8.50
  18  -1   1   -2.80    9.80
  18  -1   1   14.70   13.60
  18  -1   1    4.00   10.70
  18   1   1   10.10   11.50
  18   1   1    3.90   11.40
  18   1   1    8.70   10.50
  18   1   1   -5.70    5.10
  19  -1   1   10.60    8.30
  19  -1   1   29.00   16.50
  19  -1   1   10.50   12.60
  19   1   1   11.40   10.60
  19   1   1    9.60   12.50
  19   1   1   10.40   13.10
  19   1   1   28.10   13.00
  20  -1   1   14.80   13.80
  20  -1   1   16.70   13.00
  20  -1   1   23.60   13.80
  20  -1   1    4.50    7.90
  20   1   1   26.30   13.70
  20   1   1   10.80    8.40
  20   1   1   27.20   15.40
  20   1   1   39.70   15.70
  21  -2  -1   42.00   11.30
  21  -2  -1    7.10   14.50
  21  -2  -1   46.00   15.80
  21  -2  -1   28.30   14.60
  21   2  -1   62.59   15.00
  21   2  -1   65.89   19.30
  21   2  -1   50.19   15.20
  21   2  -1   30.30   12.60
  20  -2  -1   58.49   16.60
  20  -2  -1   77.89   16.30
  20  -2  -1   53.09   12.30
  20  -2  -1   58.19   17.50
  20   2  -1   55.19   17.90
  20   2  -1   81.19   15.10
  20   2  -1   62.79   15.60
  20   2  -1   80.29   13.20
  19  -2  -1   71.39   16.80
  19  -2  -1   71.99   29.20
  19  -2  -1   37.20   13.30
  19  -2  -1   60.49   12.90
  19   2  -1   64.29   11.20
  19   2  -1   45.20   16.00
  19   2  -1   47.70   13.50
  19   2  -1   83.29   16.90
  18  -2  -1   37.10   15.60
 -18  -2   1   59.19   18.90
  18  -2  -1   34.00   10.10
  18  -2  -1   44.50   14.40
  18  -2  -1   39.20   12.80
  18   2  -1   31.00   14.70
  18   2  -1   49.30   13.80
  18   2  -1   53.39    9.90
  18   2  -1   41.40   12.50
 -18   2   1   93.69   20.30
  17  -2  -1  159.68   23.50
 -17  -2   1  198.68   27.70
  17  -2  -1  183.88   15.80
  17  -2  -1  172.28   22.70
  17   2  -1  191.68   25.20
  17   2  -1  132.09   18.90
 -17   2   1  167.88   25.20
  17   2  -1  189.68   22.80
  17   2  -1  176.28   15.70
  16  -2  -1   33.70    8.90
 -16  -2   1   32.00   14.90
  16  -2  -1   25.60   13.50
  16  -2  -1   20.30   11.00
  16   2  -1   19.40   10.90
  16   2  -1   35.80   11.50
  16   2  -1   38.50   14.10
 -16   2   1   42.40   15.50
  15  -2  -1  271.67   24.60
  15  -2  -1  261.57   20.50
  15  -2  -1  322.07   27.80
 -15  -2   1  282.17   31.00
 -15   2   1  334.37   28.40
  15   2  -1  267.17   17.80
  15   2  -1  262.37   36.10
  15   2  -1  301.07   23.70
  15   2  -1  315.57   26.90
  14  -2  -1   17.00   10.40
  14  -2  -1    7.00    9.30
 -14  -2   1    9.90   10.70
  14  -2  -1  -11.80    7.50
  14   2  -1   11.70    5.30
 -14   2   1   -0.90    9.50
  14   2  -1    0.70    9.10
  14   2  -1  -10.00    5.30
  14   2  -1    5.90    8.40
  13  -2  -1   66.89   14.00
  13  -2  -1   26.60   10.60
  13  -2  -1   37.70    7.60
 -13  -2   1   53.59   14.90
  13   2  -1   46.10   11.00
  13   2  -1   44.80   10.80
  13   2  -1   57.69    7.40
 -13   2   1   61.59   14.00
  13   2  -1   57.19   15.40
  13   2  -1   72.89   14.30
  12  -2  -1    0.00    7.90
  12  -2  -1    0.20    4.80
  12  -2  -1    2.20    7.90
 -12  -2   1   -5.90    8.20
  12   2  -1   26.90    9.20
  12   2  -1   -6.50    6.60
 -12   2   1    0.20    8.30
  12   2  -1   10.00    6.90
 -12   2   1    7.00    8.80
  12   2  -1    2.60    4.10
  12   2  -1   -2.60    7.00
 -11  -2   1   -6.50    6.50
  11  -2  -1    4.60    7.30
  11  -2  -1   -4.60    6.30
 -11  -2   1    5.90    6.90
  11  -2  -1    2.40    4.50
 -11   2   1    6.90    8.40
  11   2  -1    2.20    6.40
  11   2  -1   -6.60    6.00
  11   2  -1    5.10    5.90
 -11   2   1  -10.50    5.90
  11   2  -1   -5.70    3.20
  11   2  -1    0.30    8.90
  10  -2  -1    9.80    7.30
  10  -2  -1    5.10    7.40
  10  -2  -1    5.50    4.50
 -10  -2   1   -0.70    5.90
 -10  -2   1   -2.60    6.80
 -10   2   1   -7.10    6.90
  10   2  -1    4.90    3.60
 -10   2   1   11.50    8.50
  10   2  -1    9.00    8.90
  10   2  -1    5.30    5.50
  10   2  -1   -0.30    5.90
   9  -2  -1  737.63   39.30
  -9  -2   1  783.02   40.90
  -9  -2   1  655.53   36.10
   9  -2  -1  748.23   32.60
   9  -2  -1  748.23   38.30
   9   2  -1  738.93   36.00
  -9   2   1  783.72   40.50
   9   2  -1  700.13   40.90
  -9   2   1  698.53   38.80
   9   2  -1  720.83   31.50
   9   2  -1  737.23   36.40
  -9   2   1  668.03   39.20
   8  -2  -1   92.69   12.40
  -8  -2   1   73.39   10.90
   8  -2  -1   70.19   11.00
   8  -2  -1   78.59    7.80
  -8  -2   1   71.69   13.00
   8   2  -1   84.89   10.00
   8   2  -1   84.29   14.10
  -8   2   1   76.39   13.20
   8   2  -1   69.49    9.70
  -8   2   1   79.29   12.70
  -8   2   1   71.29   11.40
   8   2  -1   70.89    6.50
   7  -2  -1 1384.56   59.99
  -7  -2   1 1220.98   60.69
   7  -2  -1 1361.66   54.99
  -7  -2   1 1254.77   57.39
   7  -2  -1 1339.37   60.79
   7   2  -1 1328.77   57.19
   7   2  -1 1328.57   61.89
  -7   2   1 1283.07   59.49
  -7   2   1 1336.77   60.09
   7   2  -1 1324.27   54.09
  -7   2   1 1319.67   60.89
   6  -2  -1  328.37   16.60
   6  -2  -1  357.86   21.40
  -6  -2   1  329.27   21.30
  -6  -2   1  325.57   18.00
   6  -2  -1  341.97   20.50
  -6   2   1  348.37   20.60
   6   2  -1  322.27   21.60
   6   2  -1  327.47   15.60
   6   2  -1  350.96   18.00
  -6   2   1  298.57   20.30
  -6   2   1  314.27   21.00
  -5  -2   1 1615.24   69.99
  -5  -2   1 1756.42   73.79
   5  -2  -1 1749.62   73.39
   5  -2  -1 1686.63   69.29
   5  -2  -1 1697.83   72.59
   5   2  -1 1651.53   73.59
  -5   2   1 1695.03   72.79
  -5   2   1 1666.83   73.19
  -5   2   1 1734.83   72.49
   5   2  -1 1665.43   68.59
   5   2  -1 1737.63   69.99
   4  -2  -1  405.06   21.60
   4  -2  -1  380.46   21.20
   4  -2  -1  411.26   18.90
  -4  -2   1  392.36   18.50
   4   2  -1  367.06   21.70
  -4   2   1  405.76   17.90
  -4   2   1  409.76   21.90
  -4   2   1  394.46   20.60
  -4   2   1  376.96   21.30
  -4   2   1  379.06   17.50
   4   2  -1  382.46   18.20
   4   2  -1  399.06   18.00
   3  -2  -1 4689.03  187.88
  -2  -2   1   -4.00    2.80
   2  -2  -1   -2.50    3.90
   2  -2  -1    0.00    3.70
  -2  -2   1    0.10    2.00
  -2  -2   1    7.10    3.50
  -2  -2   1    4.80    3.50
   2  -2  -1    1.10    3.40
   2   2  -1    2.10    3.20
  -2   2   1    1.00    4.60
   2   2  -1    1.70    3.20
   2   2  -1   -1.40    3.10
  -2   2   1    6.20    3.90
   2   2  -1   -1.80    3.50
  -2   2   1   -1.60    4.20
   1  -2  -1 8679.63  393.66
  -1  -2   1 8454.45  575.24
  -1  -2   1 9020.90  395.46
   1  -2  -1 9229.58  571.44
  -1   2   1 9704.03  576.54
  -1   2   1 8935.01  393.56
   1   2  -1 9999.00  571.74
   1   2  -1 8737.03  389.86
   0  -2  -1   28.00    4.40
   0  -2   1   13.40    4.60
   0  -2   1   26.70    2.80
   0  -2  -1   16.00    3.50
   0  -2  -1   20.00    2.90
   0   2  -1   29.80    5.70
   0   2   1   16.50    3.70
   0   2  -1   25.60    3.70
   0   2   1   25.70    3.40
   0   2  -1   25.20    3.40
   0   2   1   29.30    5.30
   1  -2   1 3519.25  399.86
   1  -2   1 2977.70  153.28
  -1  -2  -1 2815.02  321.87
   1   2   1 3076.59  356.76
  -1   2  -1 1960.10  272.27
   1   2   1 3155.48  150.48
   2  -2   1    4.90    6.50
   2  -2   1   12.10    3.40
   2  -2   1    8.80    3.00
  -2  -2  -1   12.10    4.60
   2  -2   1   24.30    3.70
  -2   2  -1   12.60    3.30
   2   2   1   12.00    4.70
   2   2   1   18.70    5.20
  -2   2  -1   12.90    3.10
  -2   2  -1   30.90    7.90
   3  -2   1 4039.30  162.88
   3  -2   1 4000.80  160.78
   3   2   1 3944.41  161.48
   3   2   1 4105.99  162.68
  -3   2  -1 3979.70  160.68
  -3   2  -1 4085.39  164.48
   4  -2   1  650.23   31.60
  -4  -2  -1  671.93   33.00
  -4  -2  -1  663.23   31.90
   4  -2   1  708.43   28.20
   4  -2   1  699.53   33.70
   4  -2   1  686.43   34.90
   4  -2   1  681.63   28.10
  -4   2  -1  687.03   31.60
   4   2   1  710.03   32.30
   4   2   1  683.63   30.20
  -4   2  -1  652.83   34.80
   4   2   1  695.43   33.50
   5  -2   1  489.55   20.90
   5  -2   1  538.25   29.20
  -5  -2  -1  510.95   27.40
   5  -2   1  519.15   21.00
   5  -2   1  518.35   27.80
  -5   2  -1  484.15   28.70
   5   2   1  517.55   27.50
  -5   2  -1  514.25   26.20
   5   2   1  483.55   25.70
   5   2   1  510.35   24.30
   6  -2   1  173.18   15.10
   6  -2   1  201.68   17.70
   6  -2   1  177.48    7.80
   6  -2   1  169.68    7.70
   6  -2   1  164.78   14.40
  -6  -2  -1  192.08   15.90
  -6   2  -1  196.38   17.60
   6   2   1  147.99   11.80
   6   2   1  159.58   13.20
   6   2   1  176.38   15.40
  -6   2  -1  172.28   14.20
  -7  -2  -1  382.36   24.50
   7  -2   1  387.96   25.60
   7  -2   1  382.66   23.60
   7  -2   1  328.57   23.50
   7   2   1  397.96   21.30
  -7   2  -1  370.56   23.10
  -7   2  -1  388.66   26.50
   7   2   1  390.36   25.20
   8  -2   1  362.16   26.10
   8  -2   1  332.87   23.90
   8  -2   1  399.16   15.80
  -8  -2  -1  396.06   25.80
   8  -2   1  364.26   15.60
   8  -2   1  331.67   24.00
   8   2   1  382.76   25.80
   8   2   1  376.16   21.90
  -8   2  -1  365.16   26.50
   8   2   1  386.36   25.20
  -8   2  -1  375.16   24.10
   8   2   1  381.56   23.40
   9  -2   1   37.40    9.60
   9  -2   1   25.00    3.10
   9  -2   1   20.50    2.70
  -9  -2  -1   14.10    9.40
   9  -2   1   33.90   10.10
   9   2   1   37.20   10.40
   9   2   1   19.00    6.70
  -9   2  -1   12.30    8.20
   9   2   1   36.90    9.00
   9   2   1   31.30   10.80
  10  -2   1    1.40    7.40
 -10  -2  -1   24.20   10.00
  10  -2   1   12.00    3.10
  10  -2   1    9.90    2.70
  10  -2   1   14.00   10.30
  10  -2   1   13.00    8.20
  10   2   1   13.00    6.70
  10   2   1    6.30    8.60
  10   2   1   -0.40    6.60
  10   2   1   16.30    9.00
 -10   2  -1    7.70    7.90
  11  -2   1  219.38   24.50
  11  -2   1  276.77   26.80
 -11  -2  -1  266.57   22.50
  11  -2   1  220.08   11.80
  11  -2   1  218.18   11.50
  11  -2   1  246.38   21.10
 -11   2  -1  196.58   21.40
  11   2   1  213.38   24.00
  11   2   1  245.48   21.50
  11   2   1  240.78   19.50
  11   2   1  244.88   18.40
  12  -2   1   74.59   15.70
  12  -2   1  114.79   17.10
  12  -2   1  118.19   18.20
 -12  -2  -1  111.99   17.10
  12  -2   1   98.99    7.70
  12   2   1  111.79   15.50
  12   2   1   61.99   14.60
  12   2   1  100.29   16.50
 -12   2  -1  109.59   16.60
  12   2   1  121.99   15.60
  13  -2   1  121.89    9.00
  13  -2   1  126.89   18.70
  13  -2   1   88.29   17.10
  13  -2   1   76.49   17.30
 -13   2  -1   83.89   16.70
  13   2   1   99.29    6.40
  13   2   1  134.99   20.60
  13   2   1   92.59   16.30
  13   2   1  113.89   17.00
  13   2   1  127.09   15.90
  14  -2   1  230.08   26.10
  14  -2   1  169.18   19.30
  14  -2   1  180.38   24.20
  14  -2   1  172.48   24.20
  14  -2   1  188.48   12.30
  14   2   1  170.98   22.90
  14   2   1  159.78   20.50
  14   2   1  160.18   24.20
  14   2   1  174.78   19.80
  14   2   1  176.68   10.10
  15  -2   1   22.40   13.00
  15  -2   1   50.79   14.80
  15  -2   1   45.30    7.30
  15  -2   1   68.19   14.10
  15   2   1   43.80   11.80
  15   2   1   57.59    6.40
  15   2   1   61.59   17.40
  15   2   1   60.69   14.20
  15   2   1   70.59   15.80
  16  -2   1  132.69   21.70
  16  -2   1  121.99   18.50
  16  -2   1  156.58   12.30
  16  -2   1  131.09   20.80
  16   2   1  141.49   24.90
  16   2   1  184.78   23.30
  16   2   1  163.98   20.70
  16   2   1  134.99   20.90
  16   2   1  131.19   10.30
  17  -2   1   18.90   13.00
  17  -2   1    5.50   12.20
  17  -2   1    6.90   10.30
  17  -2   1    0.40    9.40
  17   2   1   -3.90    4.30
  17   2   1   -3.70    9.30
  17   2   1   -3.20   10.40
  17   2   1  -11.10   10.10
  17   2   1   -5.80    8.00
  18  -2   1  262.87   19.20
  18  -2   1  223.78   29.00
  18  -2   1  242.48   27.00
  18  -2   1  254.37   30.70
  18   2   1  253.77   27.50
  18   2   1  262.77   16.40
  18   2   1  253.17   28.80
  18   2   1  274.77   30.90
  19  -2   1   18.00   13.70
  19  -2   1    7.60   10.70
  19  -2   1   -6.90    7.00
  19  -2   1    3.00   13.60
  19   2   1   -8.30    8.20
  19   2   1    1.10   11.60
  19   2   1    1.50   11.50
  20  -2   1  249.08   28.50
  20  -2   1  285.97   19.50
  20  -2   1  264.97   33.20
  20  -2   1  231.08   30.00
  20   2   1  286.67   31.70
  20   2   1  245.98   30.00
  20   2   1  254.37   28.60
  20   2   1  283.37   20.00
  21  -3  -1   14.50   15.30
  21  -3  -1    9.10   12.30
  21  -3  -1   24.10   11.50
  21  -3  -1   20.30   13.30
  21   3  -1   22.20   11.20
  21   3  -1   17.90   15.40
  21   3  -1   27.50   12.10
  21   3  -1   17.60   12.50
  20  -3  -1    3.70    9.20
  20  -3  -1   -5.80   10.60
  20  -3  -1   -2.80   10.70
  20  -3  -1    2.50   13.10
  20   3  -1    2.60    8.70
  20   3  -1    0.80    9.00
  20   3  -1   -3.20    8.10
  20   3  -1   -2.70   12.90
  19  -3  -1  156.78   17.20
  19  -3  -1  195.68   28.00
  19  -3  -1  155.18   22.80
  19   3  -1  183.88   26.00
  19   3  -1  154.68   20.90
  19   3  -1  150.98   16.30
  19   3  -1  132.59   18.30
  18  -3  -1   19.70   12.90
  18  -3  -1   21.70   13.40
  18  -3  -1   -4.70    7.50
  18   3  -1   20.20   10.40
 -18   3   1   -1.40   11.20
  18   3  -1   13.00   10.40
  18   3  -1   -7.50   10.30
  18   3  -1    8.90    7.80
  17  -3  -1  180.08   17.20
  17  -3  -1  194.68   27.10
  17  -3  -1  178.58   22.90
 -17  -3   1  186.28   27.60
  17   3  -1  143.69   19.10
 -17   3   1  228.28   28.20
  17   3  -1  174.68   24.20
  17   3  -1  183.48   20.90
  17   3  -1  164.18   14.80
  16  -3  -1  165.78   21.40
 -16  -3   1   95.89   24.60
  16  -3  -1  107.39   20.20
  16  -3  -1  124.59   14.00
 -16   3   1  128.49   21.40
  16   3  -1  102.09   16.50
  16   3  -1  117.09   12.60
  16   3  -1  128.99   20.80
  16   3  -1  133.59   17.70
  15  -3  -1  756.12   45.30
 -15  -3   1  675.83   46.40
  15  -3  -1  660.63   42.30
  15  -3  -1  670.23   34.90
 -15   3   1  753.62   45.70
  15   3  -1  671.73   43.20
  15   3  -1  692.33   39.50
 -14  -3   1  205.28   24.40
  14  -3  -1  166.98   14.80
  14  -3  -1  174.38   22.40
  14  -3  -1  160.68   20.50
  14   3  -1  135.29   17.70
 -14   3   1  123.79   19.70
  14   3  -1  152.28   20.80
  14   3  -1  169.88   12.70
  14   3  -1  191.48   25.90
  14   3  -1  177.88   18.40
  13  -3  -1  648.34   39.10
 -13  -3   1  699.73   42.70
  13  -3  -1  626.14   39.40
 -13   3   1  675.63   40.60
  13   3  -1  641.94   36.30
  13   3  -1  581.14   42.00
  13   3  -1  622.64   38.90
  13   3  -1  631.94   30.40
  13   3  -1  649.34   35.60
  12  -3  -1  203.08   22.10
  12  -3  -1  221.18   23.40
  12  -3  -1  191.38   14.30
 -12  -3   1  174.68   22.00
 -12   3   1  226.08   23.30
  12   3  -1  185.18   16.30
  12   3  -1  236.98   23.90
 -12   3   1  182.78   22.10
  12   3  -1  207.38   13.00
  12   3  -1  201.88   17.90
  12   3  -1  192.78   23.10
  11  -3  -1  160.68   19.30
  11  -3  -1  162.08   12.50
 -11  -3   1  164.78   20.30
  11  -3  -1  201.48   21.10
  11   3  -1  183.48   19.40
 -11   3   1  129.49   18.20
  11   3  -1  162.98   16.30
  11   3  -1  150.88   10.90
 -11   3   1  185.78   19.80
 -11   3   1  138.89   17.40
  11   3  -1  167.28   22.00
 -10  -3   1   69.39   10.20
  10  -3  -1   73.29   13.10
  10  -3  -1   80.39    9.10
  10  -3  -1   68.59   12.70
 -10  -3   1   54.09   13.10
  10   3  -1   56.49    9.00
 -10   3   1   91.69   15.40
  10   3  -1   73.79    7.50
 -10   3   1   72.59   13.50
  10   3  -1  104.89   16.90
  10   3  -1   70.89   11.10
 -10   3   1   63.89   12.20
  10   3  -1   91.09   13.80
   9  -3  -1  157.78   11.90
   9  -3  -1  211.58   20.40
   9  -3  -1  193.28   17.20
  -9  -3   1  189.68   19.80
   9   3  -1  158.48   12.90
  -9   3   1  137.99   17.10
   9   3  -1  144.29   18.70
   9   3  -1  142.39   10.30
   9   3  -1  185.08   16.40
  -9   3   1  180.38   18.00
  -9   3   1  158.58   18.30
  -8  -3   1  120.79   11.50
   8  -3  -1  124.69   14.80
   8  -3  -1  185.78   18.40
  -8  -3   1  117.79   15.60
   8  -3  -1  117.49   10.00
  -8   3   1  147.89   19.10
   8   3  -1  111.39   13.30
   8   3  -1  112.59   10.20
  -8   3   1  126.79   15.80
  -8   3   1  100.39   16.70
   8   3  -1  114.79   14.90
   8   3  -1  123.69    8.90
  -7  -3   1  209.98   14.20
   7  -3  -1  259.57   18.80
   7  -3  -1  232.38   13.90
   7  -3  -1  208.48   17.40
   7   3  -1  210.98   18.50
   7   3  -1  233.58   12.70
  -7   3   1  238.48   18.90
   7   3  -1  227.98   17.20
  -7   3   1  206.98   18.30
  -7   3   1  238.58   17.10
   7   3  -1  223.28   13.80
  -6  -3   1  145.49   10.60
   6  -3  -1  161.78   16.50
   6  -3  -1  184.78   16.20
   6  -3  -1  139.99   10.90
  -6  -3   1  130.59   14.60
   6   3  -1  158.98   10.20
   6   3  -1  155.98   15.30
  -6   3   1  158.18   15.70
  -6   3   1  156.48   16.00
  -6   3   1  167.68   13.20
   6   3  -1  152.78    9.80
  -6   3   1  149.09    7.40
  -5  -3   1   86.89   11.10
   5  -3  -1   87.79    8.40
   5  -3  -1   88.39   12.00
  -5  -3   1   72.19    6.80
   5  -3  -1   83.59   10.80
  -5   3   1   78.09    6.80
   5   3  -1   70.59   10.60
  -5   3   1   81.09    9.90
  -5   3   1   71.59   11.50
   5   3  -1   85.59   10.00
   5   3  -1   89.29    7.90
  -5   3   1   89.69    7.40
  -5   3   1   88.39   11.70
   5   3  -1   90.99    6.80
   4  -3  -1   16.50    7.90
   4  -3  -1   21.50    5.50
  -4  -3   1   12.80    6.50
   4  -3  -1   18.20    7.20
  -4  -3   1   15.10    3.30
  -4   3   1   17.60    5.20
  -4   3   1    7.10    7.70
  -4   3   1   22.30    4.80
  -4   3   1   13.50    5.80
   4   3  -1   18.10    5.80
   4   3  -1   15.70    4.90
   3  -3  -1  296.27   19.10
   3  -3  -1  288.67   18.10
  -3  -3   1  321.07   17.70
   3  -3  -1  320.67   16.30
  -3  -3   1  306.47   13.80
   3   3  -1  322.77   16.10
  -3   3   1  335.87   16.40
  -3   3   1  285.27   18.90
   3   3  -1  320.27   17.80
  -3   3   1  298.47   18.30
   3   3  -1  305.27   17.20
   3   3  -1  321.27   17.30
  -2  -3   1  219.28   12.30
  -2  -3   1  217.88   14.00
   2  -3  -1  222.08   15.10
   2  -3  -1  216.78   13.70
  -2  -3   1  229.88   12.80
   2  -3  -1  220.68   14.80
   2  -3  -1  232.08   13.00
  -2   3   1  239.18   12.90
   2   3  -1  227.98   13.00
   2   3  -1  214.28   12.40
  -2   3   1  243.38   15.20
   2   3  -1  231.78   13.20
  -2   3   1  198.68   13.80
  -2   3   1  203.28   15.40
   2   3  -1  225.08   14.30
   1  -3  -1  492.95   22.40
  -1  -3   1  456.35   20.30
   1  -3  -1  456.45   21.30
   1  -3  -1  445.26   21.20
  -1  -3   1  455.15   22.90
  -1  -3   1  460.85   21.00
  -1  -3   1  472.35   21.30
   1  -3  -1  479.55   23.70
   1   3  -1  446.66   21.20
  -1   3   1  440.06   21.40
  -1   3   1  459.95   21.30
  -1   3   1  424.16   22.00
   1   3  -1  446.06   21.00
   1   3  -1  458.85   23.00
   1   3  -1  447.26   20.40
  -1   3   1  472.65   23.80
   0  -3  -1  346.57   15.60
   0  -3  -1  320.17   16.20
   0  -3   1  344.27   14.10
   0  -3   1  337.27   16.50
   0  -3   1  348.17   15.70
   0  -3  -1  335.27   17.20
   0   3  -1  321.37   16.50
   0   3   1  324.47   17.10
   0   3  -1  347.17   19.20
   0   3   1  333.37   15.60
   0   3   1  305.37   18.70
   0   3  -1  345.67   15.80
   0   3   1  317.07   16.20
  -1  -3  -1  610.54   24.60
   1  -3   1  568.84   25.40
   1  -3   1  586.44   29.70
  -1  -3  -1  582.74   27.40
   1  -3   1  592.44   26.40
  -1   3  -1  598.94   26.40
  -1   3  -1  577.84   26.10
  -1   3  -1  630.74   30.50
   1   3   1  597.84   26.10
   1   3   1  604.84   24.70
  -1   3  -1  621.54   25.80
   1   3   1  542.45   27.20
  -2  -3  -1   87.29    9.00
   2  -3   1   73.89    9.00
   2  -3   1   84.49    7.70
   2  -3   1   85.79   11.90
   2  -3   1   73.59    7.40
  -2   3  -1  100.49    7.90
   2   3   1  104.39    9.40
   2   3   1   97.79    9.00
   2   3   1   79.99    4.60
  -2   3  -1   83.29    7.10
  -3  -3  -1  930.71   41.90
   3  -3   1  894.81   43.00
   3  -3   1  927.31   39.70
   3  -3   1  913.01   39.90
   3  -3   1  942.81   39.60
   3  -3   1  897.71   44.90
  -3   3  -1  937.11   39.10
   3   3   1  935.91   42.00
  -3   3  -1  951.00   39.80
   3   3   1  970.50   42.70
  -3   3  -1 1012.10   45.30
  -3   3  -1  950.10   38.90
  -4  -3  -1   44.50    7.80
   4  -3   1   55.69    5.90
   4  -3   1   65.49   11.40
   4  -3   1   40.40    5.30
   4  -3   1   50.59    9.50
   4  -3   1   36.50    6.30
   4   3   1   37.50    4.60
   4   3   1   63.19    9.90
   4   3   1   35.30    8.00
  -4   3  -1   40.80   10.50
  -4   3  -1   42.90    6.30
  -5  -3  -1  285.87   19.00
  -5  -3  -1  284.47   18.20
   5  -3   1  268.47   17.10
   5  -3   1  293.07   14.30
   5  -3   1  299.47   22.10
   5  -3   1  313.37   20.20
   5  -3   1  273.77   14.30
   5   3   1  297.17   14.90
   5   3   1  253.27   18.90
  -5   3  -1  286.67   22.00
  -5   3  -1  291.57   17.00
   5   3   1  275.67   17.80
   6  -3   1  147.39   14.00
   6  -3   1  160.78   18.50
  -6  -3  -1  181.78   17.50
   6  -3   1  160.68    9.70
   6  -3   1  183.58   10.00
   6   3   1  148.69   10.80
  -6   3  -1  183.48   19.90
   6   3   1  155.98   16.20
  -6   3  -1  173.08   13.60
   6   3   1  152.98   14.80
  -7  -3  -1   38.60    8.70
   7  -3   1   32.80   11.20
   7  -3   1   41.50    5.10
   7  -3   1   54.09    5.70
   7  -3   1   29.50    8.10
   7  -3   1   51.09   11.10
   7   3   1   40.60    7.00
  -7   3  -1   79.39   10.50
   7   3   1   42.60    9.50
  -7   3  -1   60.69   13.60
   7   3   1   27.50    9.70
   8  -3   1  737.23   43.20
  -8  -3  -1  791.22   41.90
   8  -3   1  794.52   33.70
   8  -3   1  804.72   33.60
   8  -3   1  787.32   41.80
   8  -3   1  779.42   40.30
   8   3   1  774.62   36.90
   8   3   1  763.22   39.90
   8   3   1  780.22   42.50
  -8   3  -1  778.02   40.00
  -8   3  -1  785.62   43.90
   9  -3   1   35.10    5.30
   9  -3   1   24.30    4.40
   9  -3   1   37.30   10.60
   9  -3   1   30.80   11.80
  -9  -3  -1   24.30   10.00
   9  -3   1   18.30    8.70
   9   3   1   38.80    9.60
  -9   3  -1   43.60   12.90
   9   3   1   33.10    7.30
  -9   3  -1   27.60    9.50
   9   3   1   38.60   11.20
  10  -3   1  507.65   22.40
  10  -3   1  479.95   30.70
 -10  -3  -1  401.46   30.50
  10  -3   1  451.85   32.60
  10  -3   1  495.15   22.60
  10  -3   1  477.95   31.70
 -10   3  -1  464.25   32.70
  10   3   1  489.35   29.80
  10   3   1  487.75   26.90
 -10   3  -1  525.95   30.70
  10   3   1  462.75   32.20
  10   3   1  400.46   43.90
  11  -3   1  276.87   23.70
 -11  -3  -1  268.27   23.90
  11  -3   1  237.48   24.80
  11  -3   1  302.17   25.50
  11  -3   1  259.67   14.50
  11   3   1  247.88   21.10
  11   3   1  266.67   23.10
  11   3   1  242.78   18.70
  11   3   1  280.17   28.00
 -11   3  -1  263.07   21.80
  12  -3   1  294.27   26.10
  12  -3   1  292.67   29.50
  12  -3   1  320.47   26.10
  12  -3   1  300.07   16.70
  12   3   1  307.07   25.70
  12   3   1  342.37   25.00
  12   3   1  300.27   21.20
  12   3   1  345.67   28.30
 -12   3  -1  279.77   24.40
  13  -3   1  132.79   19.70
  13  -3   1  133.79   19.20
  13  -3   1  108.19   19.20
  13  -3   1  120.29   10.20
  13   3   1  130.69   18.90
  13   3   1  121.59    8.20
  13   3   1  114.09   14.70
  13   3   1  132.59   18.30
 -13   3  -1  128.09   18.20
  13   3   1   97.29   19.30
  14  -3   1  109.99   19.00
  14  -3   1  118.29   19.60
  14  -3   1  127.79   11.30
  14   3   1  129.69   20.20
  14   3   1  112.89   17.90
  14   3   1  152.68   23.40
  14   3   1  104.49    8.30
  14   3   1  115.89   15.70
  15  -3   1    9.80    6.00
  15  -3   1   22.30   12.70
  15  -3   1   44.40   15.60
  15   3   1   13.40   13.00
  15   3   1   22.00   11.70
  15   3   1    7.70   11.80
  15   3   1   31.80   10.70
  15   3   1   20.40    5.30
  16  -3   1   73.59   18.10
  16  -3   1   62.29   17.60
  16  -3   1   65.79   13.90
  16   3   1   94.09    9.30
  16   3   1   63.99   19.00
  16   3   1   99.09   17.90
  16   3   1   78.19   17.40
  16   3   1   95.99   16.00
  17  -3   1    9.70    6.90
  17  -3   1    6.60   12.20
  17  -3   1    3.90   11.80
  17  -3   1   -1.30    9.10
  17   3   1    0.80   12.20
  17   3   1    4.20    5.30
  17   3   1   16.40   11.80
  17   3   1    7.50   11.20
  17   3   1    0.20    8.60
  18  -3   1    6.00   12.90
  18  -3   1   -1.90   11.80
  18  -3   1    4.70    6.90
  18  -3   1   11.40   10.90
  18   3   1    6.80   12.20
  18   3   1    4.80    8.60
  18   3   1    0.10    8.50
  18   3   1   -2.30   10.60
  19  -3   1   11.00   15.00
  19  -3   1   31.00    9.50
  19  -3   1   27.40   15.40
  19  -3   1   40.40   14.40
  19   3   1   32.20   15.60
  19   3   1   42.50   15.20
  19   3   1   22.40   11.20
  19   3   1   38.20    8.60
  20  -3   1   17.80   12.10
  20  -3   1   30.10   15.80
  20  -3   1    8.50   13.60
  20  -3   1   13.80    8.90
  20   3   1   12.30   13.80
  20   3   1   14.00   11.20
  20   3   1   23.40    9.00
  20   3   1   15.30   14.60
  20  -4  -1    9.30   11.30
  20  -4  -1   11.70   11.30
  20  -4  -1    6.80   12.10
  20  -4  -1    9.40   13.40
  20   4  -1   16.80   10.00
  20   4  -1    0.50   12.40
  20   4  -1   10.80   10.20
  20   4  -1   -6.20    9.10
  19  -4  -1    1.00    8.50
  19  -4  -1  -10.90   10.50
  19  -4  -1    8.30   13.40
  19   4  -1    2.40    8.00
  19   4  -1    7.00    9.20
  19   4  -1   -8.00    7.70
  19   4  -1   -0.30   12.30
  18  -4  -1   75.49   18.00
  18  -4  -1   80.19   13.60
  18  -4  -1  101.79   20.10
  18   4  -1   53.69   13.80
 -18   4   1  119.39   21.90
  18   4  -1   85.59   19.20
  18   4  -1  116.09   16.60
  18   4  -1  100.99   12.80
 -17  -4   1   -3.60   11.80
  17  -4  -1    6.30   11.60
  17  -4  -1    6.80    8.00
  17  -4  -1    4.60   12.10
  17   4  -1    9.00    9.90
  17   4  -1    8.70    7.60
  17   4  -1   14.00    9.20
 -17   4   1   18.80   13.70
  17   4  -1   -7.00   17.60
  16  -4  -1   84.39   18.60
 -16  -4   1   46.30   19.10
  16  -4  -1   62.09   11.40
  16  -4  -1   50.59   14.80
 -16   4   1   76.39   18.00
  16   4  -1   66.29   10.50
  16   4  -1   25.80   13.90
  16   4  -1   78.39   13.20
  16   4  -1   92.89   15.90
  15  -4  -1    5.50   10.60
  15  -4  -1    5.70   10.80
 -15  -4   1    2.50   11.00
  15  -4  -1    9.10    7.70
  15   4  -1    1.30    7.40
  15   4  -1    3.50    6.10
  15   4  -1   -8.60    9.00
 -15   4   1   -8.60    9.10
  14  -4  -1   14.30   11.00
  14  -4  -1    5.10    6.80
 -14  -4   1   18.00   12.40
  14  -4  -1    3.40   10.80
 -14   4   1    8.10   10.20
  14   4  -1   -5.00    8.20
  14   4  -1   -9.50    8.50
  14   4  -1    2.10    6.00
  14   4  -1   -3.30   10.60
  13  -4  -1   37.20   12.50
 -13  -4   1   26.70   13.30
  13  -4  -1   48.10   13.50
  13  -4  -1   35.10    8.40
  13   4  -1   23.30   12.50
 -13   4   1   36.40   12.80
  13   4  -1   25.50    7.40
  13   4  -1   21.70    8.00
  13   4  -1   47.30   13.00
 -13   4   1   56.19   13.30
  13   4  -1   47.80   11.10
  12  -4  -1   47.60    9.90
  12  -4  -1   14.00   10.10
 -12  -4   1   41.80   13.00
  12  -4  -1   42.00   13.20
 -12   4   1   53.89   12.90
  12   4  -1   48.80    7.30
  12   4  -1   54.19   12.90
  12   4  -1   59.89   11.80
  12   4  -1   46.30    9.90
 -12   4   1   39.50   12.30
 -12   4   1   56.09   13.90
  12   4  -1   30.00   12.60
  11  -4  -1   30.60   11.20
 -11  -4   1   57.59   13.50
  11  -4  -1   40.70   12.00
  11   4  -1   40.70    8.20
 -11   4   1   36.50   11.90
  11   4  -1   69.39   13.00
 -11   4   1   43.20   11.70
  11   4  -1   48.00    7.10
  11   4  -1   32.90   12.40
 -11   4   1   42.90   10.80
 -10  -4   1   14.70    9.90
  10  -4  -1   14.00    6.00
  10  -4  -1   16.40    9.20
 -10   4   1    4.30    9.30
  10   4  -1   22.40    8.90
  10   4  -1   21.40    5.50
  10   4  -1    5.30    9.10
 -10   4   1   29.70    9.30
  10   4  -1   21.20    5.90
 -10   4   1   17.40   10.00
  -9  -4   1   11.00    8.70
   9  -4  -1    7.00    8.50
   9  -4  -1    6.30    8.60
   9  -4  -1   -0.40    5.10
  -9  -4   1    3.60    5.00
   9   4  -1    6.00    4.70
   9   4  -1   10.30    8.00
   9   4  -1    0.80    6.10
  -9   4   1    7.30    9.50
  -9   4   1    8.40    7.50
   9   4  -1   12.30    5.00
  -9   4   1    1.60    8.60
  -8  -4   1  195.48   13.70
   8  -4  -1  202.38   18.20
   8  -4  -1  235.78   19.60
  -8  -4   1  237.48   19.40
   8  -4  -1  203.48   14.00
   8   4  -1  201.58   13.00
   8   4  -1  204.58   13.10
   8   4  -1  212.18   22.20
   8   4  -1  234.38   18.10
  -8   4   1  209.68   17.20
  -8   4   1  201.38   20.80
   7  -4  -1   12.70    5.50
  -7  -4   1   -6.20    6.90
   7  -4  -1   14.50    8.70
  -7  -4   1   -0.90    3.80
   7  -4  -1    1.80    7.20
   7   4  -1   13.30    7.20
   7   4  -1   -4.30    3.00
  -7   4   1   -6.80    9.80
  -7   4   1    1.80    2.40
   7   4  -1    8.20    7.70
  -7   4   1    6.50    8.50
  -7   4   1   -4.80    5.50
   7   4  -1    8.70    4.60
   6  -4  -1   -0.40    8.00
  -6  -4   1   -2.30    6.20
   6  -4  -1   21.00    9.10
  -6  -4   1    5.00    3.70
   6  -4  -1    8.10    5.60
   6   4  -1    6.20    6.60
  -6   4   1   -2.00    7.60
   6   4  -1    3.40    7.10
  -6   4   1    7.50    5.90
  -6   4   1    8.70    4.50
   6   4  -1   13.60    3.50
   6   4  -1    8.50    4.90
  -6   4   1   12.00    4.30
  -6   4   1   23.50    9.70
   5  -4  -1  113.19   14.70
   5  -4  -1  119.49   10.50
  -5  -4   1  113.09   12.70
   5  -4  -1  107.69   13.00
  -5  -4   1   90.89    6.80
   5   4  -1  100.69   11.50
  -5   4   1  126.69   16.10
  -5   4   1   91.29    8.60
  -5   4   1  111.89    9.50
  -5   4   1  107.29   10.80
   5   4  -1  103.59    8.90
   5   4  -1   99.89    6.60
  -5   4   1   89.69   12.90
   5   4  -1   99.29   13.00
  -4  -4   1  186.98   17.10
  -4  -4   1  198.98   14.90
  -4  -4   1  212.18   10.40
   4  -4  -1  219.38   14.10
   4  -4  -1  224.38   16.60
   4  -4  -1  236.18   17.30
  -4   4   1  233.38   22.00
  -4   4   1  218.58   13.60
   4   4  -1  211.28   15.70
   4   4  -1  280.17   17.90
   4   4  -1  202.78   14.60
   4   4  -1  219.78   13.00
  -4   4   1  217.68   18.30
  -4   4   1  210.98   13.30
   3  -4  -1    2.10    6.00
  -3  -4   1    2.60    2.30
  -3  -4   1   -2.40    4.80
   3  -4  -1   10.00    7.00
   3  -4  -1   -2.30    6.20
  -3  -4   1    3.60    5.20
   3  -4  -1   -7.90    5.30
   3   4  -1   -0.80    5.70
  -3   4   1   -0.30    5.00
   3   4  -1   -1.80    5.00
   3   4  -1   -6.20    5.70
   3   4  -1   -2.10    5.20
  -3   4   1    9.90    8.00
  -3   4   1    2.60    4.80
  -2  -4   1  188.18   12.30
   2  -4  -1  201.48   13.10
   2  -4  -1  208.98   16.10
  -2  -4   1  192.68   12.80
  -2  -4   1  212.68   15.00
  -2  -4   1  197.68   12.50
   2  -4  -1  197.08   13.70
   2  -4  -1  226.08   14.70
   2   4  -1  179.68   12.20
  -2   4   1  212.98   13.10
   2   4  -1  187.58   12.70
  -2   4   1  238.28   15.60
   2   4  -1  212.98   15.40
  -2   4   1  208.88   16.50
  -2   4   1  188.68   13.80
   2   4  -1  197.08   13.10
   1  -4  -1  132.69    9.50
  -1  -4   1  120.19   10.00
  -1  -4   1  110.89    9.40
  -1  -4   1  121.39    8.10
   1  -4  -1  122.69   11.10
   1  -4  -1  132.69   10.10
  -1   4   1  139.59    9.50
  -1   4   1  137.79   10.20
   1   4  -1  121.09    9.70
  -1   4   1  156.98   14.70
   1   4  -1  138.69    9.60
  -1   4   1  132.79   11.30
   1   4  -1  112.49    8.30
   1   4  -1  160.38   13.60
   0  -4  -1  348.07   17.90
   0  -4  -1  331.17   16.70
   0  -4   1  325.47   17.80
   0  -4   1  329.87   17.00
   0  -4   1  321.57   19.90
   0  -4   1  324.87   14.60
   0   4  -1  362.06   17.30
   0   4   1  351.96   18.80
   0   4   1  337.87   16.50
   0   4   1  370.16   21.60
   0   4  -1  340.47   18.00
   0   4  -1  366.96   21.70
   0   4   1  333.47   17.60
   1  -4   1  137.49    8.90
  -1  -4  -1  143.19   12.00
  -1  -4  -1  116.89    7.30
   1  -4   1  118.19   10.30
   1  -4   1  117.29   13.80
  -1   4  -1  130.19   13.30
  -1   4  -1  116.59    9.80
   1   4   1  108.29    9.40
   1   4   1  128.29   11.10
  -1   4  -1  116.39    9.60
   2  -4   1  184.78   11.90
   2  -4   1  180.08   12.20
   2  -4   1  175.28   13.80
  -2  -4  -1  243.48   16.80
   2  -4   1  176.08    8.80
  -2  -4  -1  188.38    8.40
   2  -4   1  183.88   11.30
   2   4   1  190.38    8.40
  -2   4  -1  155.18   12.00
  -2   4  -1  172.38   17.40
   2   4   1  197.58   13.60
  -2   4  -1  155.98   11.10
  -3  -4  -1  820.32   38.00
   3  -4   1  816.82   36.40
   3  -4   1  798.92   34.70
   3  -4   1  801.42   41.40
   3  -4   1  792.82   39.10
   3  -4   1  803.22   36.00
   3  -4   1  837.32   35.80
  -3   4  -1  791.22   35.30
   3   4   1  836.92   38.20
  -3   4  -1  888.01   41.70
  -3   4  -1  821.12   35.70
  -3   4  -1  790.32   34.50
   4  -4   1  495.65   24.90
   4  -4   1  520.15   25.00
  -4  -4  -1  527.15   27.70
   4  -4   1  560.04   29.30
   4  -4   1  575.84   32.20
   4  -4   1  538.65   25.30
  -4   4  -1  533.95   32.10
  -4   4  -1  538.45   24.20
  -4   4  -1  537.55   24.10
   4   4   1  571.24   28.30
  -4   4  -1  515.05   24.90
   4   4   1  558.94   28.60
   4   4   1  533.55   22.50
   5  -4   1    5.40    4.50
   5  -4   1    9.00    8.00
   5  -4   1    7.30    5.00
  -5  -4  -1   -1.20    5.50
   5  -4   1    7.70    4.90
   5  -4   1    7.10    8.80
   5   4   1    2.70    6.70
  -5   4  -1    4.00    9.40
   5   4   1    7.10    6.30
   5   4   1    7.50    3.00
  -5   4  -1    9.40    2.80
  -5   4  -1    8.70    4.70
  -5   4  -1   10.00    3.00
   6  -4   1  254.67   22.30
   6  -4   1  298.87   18.60
  -6  -4  -1  321.67   21.00
   6  -4   1  290.87   15.80
   6  -4   1  309.87   21.90
   6  -4   1  286.67   15.70
   6   4   1  322.77   20.00
   6   4   1  293.47   21.10
  -6   4  -1  276.87   17.70
  -6   4  -1  278.87   23.40
   6   4   1  281.97   15.00
   7  -4   1    1.30    5.80
   7  -4   1   12.90    9.50
   7  -4   1    4.80    4.20
  -7  -4  -1    4.10    7.30
   7  -4   1    3.50    7.20
   7  -4   1    2.70    4.40
   7   4   1   -4.20    3.40
  -7   4  -1    3.20   10.10
   7   4   1   16.20    7.60
  -7   4  -1    1.20    5.80
   7   4   1    7.60    8.00
   8  -4   1  184.78   20.50
   8  -4   1  158.18   18.10
   8  -4   1  132.09   15.10
   8  -4   1  129.39   10.30
   8  -4   1  145.99   10.50
  -8  -4  -1  157.28   17.80
   8   4   1  195.38   18.40
   8   4   1  159.58   11.60
  -8   4  -1  129.99   18.40
   8   4   1  121.59   17.10
   9  -4   1   63.89   11.80
   9  -4   1   43.10    6.50
   9  -4   1   18.00   10.20
   9  -4   1   29.20    5.70
  -9  -4  -1   42.90   11.80
   9  -4   1   33.80   12.20
   9   4   1   37.90   10.40
   9   4   1   61.29   13.80
  -9   4  -1   45.30   10.20
  -9   4  -1   27.40   10.90
   9   4   1   45.30    7.30
  10  -4   1   24.30   12.40
  10  -4   1    5.40    7.60
  10  -4   1    4.60    4.20
  10  -4   1   -2.70    8.40
  10  -4   1    0.70    4.60
 -10  -4  -1   13.00    8.20
  10   4   1   15.00    9.70
  10   4   1    3.50    5.00
  10   4   1    9.20    8.00
 -10   4  -1   -0.10   10.40
 -10   4  -1   10.90    7.60
  11  -4   1   60.59   13.20
  11  -4   1   37.10   12.60
  11  -4   1   47.30    7.00
  11  -4   1   31.60   11.10
 -11   4  -1   29.10    9.60
  11   4   1   66.09   12.50
 -11   4  -1   31.50   12.80
  11   4   1   27.90    7.60
  11   4   1   47.40   12.00
  12  -4   1   23.30   11.50
  12  -4   1   11.30   11.60
  12  -4   1   28.00    6.20
  12   4   1   17.50    9.90
  12   4   1   36.90    8.60
 -12   4  -1   30.20   10.60
  12   4   1   23.60   11.60
  12   4   1   29.30   11.30
  13  -4   1   58.99    8.70
  13  -4   1   42.40   13.80
  13  -4   1   53.89   15.80
  13   4   1   72.19   15.50
  13   4   1   75.99   20.70
  13   4   1   77.89    7.60
 -13   4  -1   74.89   14.90
  13   4   1   57.19   13.50
  13   4   1   51.99   10.40
  14  -4   1   11.90   11.50
  14  -4   1   10.00   12.00
  14   4   1    4.00    9.80
  14   4   1   22.00   12.70
  14   4   1   21.60    8.30
  14   4   1   10.30   10.90
  14   4   1    7.60    4.50
  15  -4   1    5.50   13.20
  15  -4   1    9.00    6.70
  15  -4   1   24.20   13.50
  15   4   1    3.20   11.30
  15   4   1   26.90    5.90
  15   4   1   20.30   12.60
  15   4   1   18.40    9.00
  15   4   1   15.00   11.30
  16  -4   1  108.79   12.40
  16  -4   1   93.09   19.90
  16  -4   1  106.29   21.30
  16   4   1   83.39   17.90
  16   4   1   70.49   19.10
  16   4   1  113.09   15.70
  16   4   1  118.69   20.80
  16   4   1   97.69   10.10
  17  -4   1   -5.10   12.80
  17  -4   1   -6.90    8.10
  17  -4   1    1.80    6.80
  17   4   1   -3.40   11.40
  17   4   1   -1.30    7.90
  17   4   1   -8.10   10.20
  18  -4   1   -6.40   11.80
  18  -4   1    1.50    9.10
  18  -4   1   -2.00    7.30
  18  -4   1   25.60   14.70
  18   4   1  -10.40   10.90
  18   4   1    9.80   12.30
  18   4   1   -0.80    5.80
  18   4   1    5.60   13.90
  18   4   1    2.20    8.50
  19  -4   1    5.20    8.30
  19  -4   1   16.90   15.00
  19  -4   1   -8.60   12.10
  19  -4   1   -2.50    9.80
  19   4   1   -3.10    5.90
  19   4   1   -2.80   11.70
  19   4   1   22.40   10.20
  19   4   1    7.30   12.60
  20  -4   1    5.90   11.10
  20  -4   1    9.50   15.30
  20  -4   1   -4.00   13.60
  20  -4   1    3.70    8.80
  20   4   1   10.70    9.60
  20   4   1  -13.40   11.00
  20   4   1  -11.50   11.50
  20   4   1   11.50    7.90
  20  -5  -1    0.90   12.20
  20  -5  -1    7.90   13.90
  20  -5  -1   -2.50    9.80
  20   5  -1   12.20    9.60
  20   5  -1    6.80    9.00
  20   5  -1    7.50   10.20
  20   5  -1   23.70   16.70
  19  -5  -1    5.20   14.50
  19  -5  -1   30.60   11.90
  19  -5  -1   32.40   15.50
  19   5  -1   25.40   11.70
  19   5  -1   25.70    9.80
  19   5  -1   33.90   11.10
  19   5  -1   31.80   15.90
  18  -5  -1   88.79   13.70
  18  -5  -1   61.59   17.50
  18  -5  -1   56.99   18.30
 -18   5   1   72.39   25.30
  18   5  -1   60.09   14.70
  18   5  -1   90.79   20.60
  18   5  -1   76.49   13.20
  18   5  -1   71.59   12.10
  17  -5  -1   49.20   16.70
  17  -5  -1   50.29   11.50
 -17   5   1   55.59   16.10
  17   5  -1   35.60   12.20
  17   5  -1   71.79   17.30
  17   5  -1   50.59   10.40
  17   5  -1   57.99   11.90
  16  -5  -1  235.78   29.00
  16  -5  -1  266.87   29.30
  16  -5  -1  240.28   19.50
 -16  -5   1  231.28   30.50
  16   5  -1  251.57   20.20
  16   5  -1  245.38   18.20
  16   5  -1  210.78   23.10
 -16   5   1  238.38   27.90
  16   5  -1  299.17   31.10
  15  -5  -1  271.17   31.60
 -15  -5   1  329.97   34.60
  15  -5  -1  323.37   29.30
  15  -5  -1  291.87   21.90
  15   5  -1  360.26   29.90
  15   5  -1  348.97   27.00
  15   5  -1  316.57   35.30
  15   5  -1  382.46   24.20
  15   5  -1  350.06   21.40
 -15   5   1  367.96   30.20
  14  -5  -1  386.56   24.80
 -14  -5   1  441.96   34.60
  14  -5  -1  383.36   31.60
  14  -5  -1  457.95   33.90
 -14   5   1  449.36   34.00
  14   5  -1  421.76   32.50
 -14   5   1  385.26   30.40
  14   5  -1  453.15   36.40
  14   5  -1  424.96   25.90
  14   5  -1  406.46   23.50
  13  -5  -1  195.28   24.00
 -13  -5   1  194.48   25.60
  13  -5  -1  170.08   15.00
  13  -5  -1  213.68   25.00
  13   5  -1  194.08   14.60
  13   5  -1  183.48   16.00
  13   5  -1  225.78   20.10
  13   5  -1  197.18   22.70
 -13   5   1  170.48   21.10
 -13   5   1  187.68   23.20
  13   5  -1  208.98   27.00
 -12  -5   1  414.16   32.10
  12  -5  -1  412.76   24.40
  12  -5  -1  404.26   31.30
  12  -5  -1  425.76   31.70
  12   5  -1  439.86   33.50
  12   5  -1  434.36   24.40
 -12   5   1  469.35   30.30
 -12   5   1  399.26   31.70
  12   5  -1  419.86   30.30
 -12   5   1  511.45   33.20
  11  -5  -1  116.89   18.40
  11  -5  -1  121.39   18.80
  11  -5  -1  155.88   13.00
 -11  -5   1  137.49   18.70
  11   5  -1  124.69   19.70
 -11   5   1  118.29   15.90
  11   5  -1  129.29   11.50
 -11   5   1  152.68   20.90
  11   5  -1  122.49   13.40
  11   5  -1  113.29   16.10
 -11   5   1  131.29   18.80
  10  -5  -1  249.28   24.50
  10  -5  -1  235.88   16.30
 -10  -5   1  223.48   23.40
  10  -5  -1  241.88   24.00
  10   5  -1  218.58   14.70
 -10   5   1  242.68   19.80
  10   5  -1  274.87   23.40
 -10   5   1  247.68   24.80
  10   5  -1  236.58   20.50
 -10   5   1  252.27   24.90
  10   5  -1  231.58   15.00
   9  -5  -1  195.38   25.80
   9  -5  -1  211.28   21.30
   9  -5  -1  204.38   16.60
  -9  -5   1  222.38   21.70
   9   5  -1  221.68   22.30
   9   5  -1  226.28   14.40
   9   5  -1  199.78   13.20
  -9   5   1  237.28   24.20
  -9   5   1  239.48   24.60
  -9   5   1  216.18   17.60
   9   5  -1  234.98   19.40
   8  -5  -1  278.57   22.90
   8  -5  -1  246.98   21.80
  -8  -5   1  279.97   21.70
  -8  -5   1  273.77   15.50
   8   5  -1  259.17   16.20
   8   5  -1  273.47   22.70
  -8   5   1  274.17   22.00
   8   5  -1  291.67   15.00
   8   5  -1  275.67   20.90
  -8   5   1  274.37   19.10
  -8   5   1  251.47   22.40
  -7  -5   1  356.26   23.40
   7  -5  -1  327.07   23.60
  -7  -5   1  316.07   16.60
   7  -5  -1  320.17   19.70
   7  -5  -1  318.97   24.50
  -7   5   1  308.87   20.20
  -7   5   1  360.76   24.30
  -7   5   1  337.77   17.10
   7   5  -1  314.17   18.50
  -7   5   1  384.76   26.70
   7   5  -1  294.87   23.30
   7   5  -1  343.47   16.30
  -7   5   1  338.97   16.90
   7   5  -1  368.96   22.90
  -6  -5   1   15.70    3.50
   6  -5  -1    7.70    8.60
   6  -5  -1    9.50    8.30
  -6  -5   1    3.90    8.10
   6  -5  -1    8.60    6.00
  -6   5   1   10.60    9.40
   6   5  -1   11.70    8.10
  -6   5   1   18.90    6.00
   6   5  -1   10.10    5.40
  -6   5   1    8.70    5.50
  -6   5   1    9.80    7.80
  -6   5   1    8.60    5.10
   6   5  -1   17.10    3.10
   6   5  -1   15.10    7.50
  -5  -5   1   20.10    7.70
  -5  -5   1   21.90    3.10
  -5  -5   1   23.90    7.00
   5  -5  -1   23.90    7.30
   5  -5  -1   15.50   10.10
   5  -5  -1   14.50    8.70
  -5   5   1   20.00    5.90
   5   5  -1   19.80    6.20
  -5   5   1   18.20    8.70
  -5   5   1   16.10    6.20
   5   5  -1   24.20    9.90
   5   5  -1   31.40    8.20
   5   5  -1   27.20    8.10
  -5   5   1   13.20    5.70
  -5   5   1   22.00   19.90
   4  -5  -1   48.80    8.50
   4  -5  -1   54.49   10.70
  -4  -5   1   56.49    8.90
   4  -5  -1   31.20    8.20
  -4  -5   1   43.80    3.70
   4  -5  -1   31.50   10.80
  -4  -5   1   32.10    7.60
   4   5  -1   29.90    7.90
   4   5  -1   28.20    7.00
   4   5  -1   49.70    9.40
  -4   5   1   45.00    7.60
  -4   5   1   35.20   11.50
   4   5  -1   34.10    7.70
  -4   5   1   37.80    9.20
  -4   5   1   26.60    7.10
  -3  -5   1   50.19    9.70
   3  -5  -1   52.59    9.20
   3  -5  -1   48.70    8.90
   3  -5  -1   62.89    8.40
   3  -5  -1   54.69   11.60
  -3  -5   1   43.70    7.30
  -3   5   1   39.10    9.00
   3   5  -1   68.49    8.50
  -3   5   1   37.50    7.60
   3   5  -1   33.90    8.60
   3   5  -1   44.50    8.00
  -3   5   1   56.99   11.20
   3   5  -1   41.80    8.30
  -3   5   1   43.50    9.60
  -2  -5   1   21.40    8.60
   2  -5  -1   44.20   10.10
   2  -5  -1   23.70    7.50
  -2  -5   1   17.50    6.10
  -2  -5   1   29.60    5.60
   2  -5  -1   32.20    7.10
   2  -5  -1   30.90    7.20
  -2   5   1   38.10    8.50
   2   5  -1   27.50    7.00
  -2   5   1   34.30    7.30
   2   5  -1   31.30    6.10
   2   5  -1   12.90    6.30
  -2   5   1   23.30    7.60
  -2   5   1   32.90   10.90
   2   5  -1   22.70    8.60
   1  -5  -1  399.36   20.90
   1  -5  -1  374.46   20.60
  -1  -5   1  390.36   18.40
   1  -5  -1  379.76   21.40
  -1  -5   1  387.36   23.10
   1  -5  -1  398.76   23.60
  -1  -5   1  380.66   20.40
  -1  -5   1  375.86   20.70
  -1   5   1  404.06   20.80
   1   5  -1  382.56   18.70
   1   5  -1  418.96   23.60
   1   5  -1  441.96   20.90
   1   5  -1  383.96   20.70
  -1   5   1  392.46   20.60
  -1   5   1  383.06   24.80
  -1   5   1  415.46   22.20
   0  -5   1  693.03   31.80
   0  -5  -1  664.83   32.30
   0  -5  -1  687.93   31.40
   0  -5  -1  676.13   30.20
   0  -5   1  664.73   30.70
   0  -5  -1  615.04   34.70
   0  -5   1  639.74   35.10
   0   5  -1  659.13   31.00
   0   5   1  693.63   34.80
   0   5   1  700.73   31.50
   0   5  -1  674.43   28.10
   0   5  -1  649.74   31.60
   0   5  -1  706.63   35.00
   0   5   1  708.03   30.60
   0   5   1  646.44   32.40
   1  -5   1    0.00    4.20
  -1  -5  -1   -3.10    4.60
  -1  -5  -1    0.10    3.10
   1  -5   1    0.20    5.20
   1  -5   1    3.80    8.60
   1  -5   1    7.60    5.70
  -1   5  -1    3.30    7.00
   1   5   1   -3.20    3.00
   1   5   1    5.20    5.40
   1   5   1   -2.60    7.30
   1   5   1   -1.00    5.60
  -1   5  -1   -3.00    5.30
  -1   5  -1    0.90    5.30
  -1   5  -1   -1.40    4.30
   2  -5   1 6591.74  835.92
  -2  -5  -1 7573.94  847.32
   2   5   1 7712.23  651.33
  -2   5  -1 7522.25  377.96
   2   5   1 7694.33  377.16
   3  -5   1   48.60    9.60
   3  -5   1   51.29    7.60
   3  -5   1   57.79    7.70
  -3  -5  -1   61.29    9.20
   3  -5   1   52.89    8.30
   3  -5   1   49.60   12.10
  -3   5  -1   46.50   14.70
  -3   5  -1   57.49    8.00
  -3   5  -1   53.69    5.00
   3   5   1   70.99   11.50
   3   5   1   45.00    8.60
  -3   5  -1   61.69    8.00
   4  -5   1   29.90    8.90
   4  -5   1   44.70    7.90
   4  -5   1   30.60    6.70
   4  -5   1   38.40   12.10
  -4  -5  -1   28.50    8.20
   4  -5   1   41.70    6.80
  -4   5  -1   45.50    6.70
  -4   5  -1   31.80    5.00
  -4   5  -1   27.00    6.30
  -4   5  -1   37.40   12.20
   4   5   1   31.10    8.50
   4   5   1   35.40    7.70
   5  -5   1  243.08   21.20
  -5  -5  -1  249.38   17.40
   5  -5   1  213.88   13.90
   5  -5   1  214.18   14.00
   5  -5   1  226.28   14.20
   5  -5   1  194.58   17.70
  -5   5  -1  205.98   21.60
   5   5   1  216.78   10.20
   5   5   1  217.98   17.40
  -5   5  -1  226.08   13.00
  -5   5  -1  232.98   13.90
  -5   5  -1  230.88   12.90
   5   5   1  210.38   17.50
   6  -5   1   30.90    6.70
  -6  -5  -1   36.30    8.80
   6  -5   1   35.70   10.40
   6  -5   1   42.20   12.80
   6  -5   1   43.30   11.00
   6  -5   1   28.20    6.50
  -6   5  -1   37.30    4.40
  -6   5  -1   31.80    4.10
  -6   5  -1   29.20   12.80
   6   5   1   27.00    9.40
   6   5   1   33.10    4.20
  -6   5  -1   27.80    6.60
   6   5   1   33.50    8.90
   7  -5   1  471.85   31.60
   7  -5   1  466.05   22.90
   7  -5   1  483.55   25.70
   7  -5   1  411.76   28.50
   7  -5   1  454.75   22.80
  -7   5  -1  440.06   31.60
  -7   5  -1  447.26   24.80
   7   5   1  395.36   20.50
   7   5   1  416.86   26.70
   7   5   1  460.75   28.20
   8  -5   1 1585.24   76.39
   8  -5   1 1619.54   78.99
   8  -5   1 1609.14   73.09
   8  -5   1 1693.93   69.09
   8  -5   1 1617.34   68.99
  -8   5  -1 1597.54   78.79
  -8   5  -1 1668.23   72.59
   8   5   1 1658.53   74.79
   8   5   1 1634.34   68.19
   8   5   1 1573.94   76.39
   9  -5   1  291.37   17.70
   9  -5   1  345.47   25.70
   9  -5   1  309.37   17.90
   9  -5   1  305.97   26.20
   9   5   1  318.77   17.70
  -9   5  -1  310.17   21.80
  -9   5  -1  331.47   27.10
   9   5   1  324.97   25.50
   9   5   1  281.97   22.40
  10  -5   1  779.82   36.20
  10  -5   1  751.12   46.00
  10  -5   1  693.93   43.50
  10   5   1  759.62   45.10
  10   5   1  785.32   36.60
 -10   5  -1  797.82   41.30
  10   5   1  778.82   42.30
 -10   5  -1  753.92   46.30
  11  -5   1    6.00   10.60
  11  -5   1   11.50   10.00
  11   5   1   21.60   10.10
 -11   5  -1   15.40   12.50
  11   5   1   15.70    5.80
 -11   5  -1   27.40    9.50
  11   5   1    6.70   10.00
  12  -5   1  236.08   28.10
  12  -5   1  219.78   22.40
  12  -5   1  233.58   25.90
 -12   5  -1  215.68   27.20
 -12   5  -1  250.17   24.00
  12   5   1  248.38   22.00
  12   5   1  184.18   15.90
  12   5   1  271.57   29.00
  13  -5   1   63.19    9.30
  13  -5   1   49.30   16.30
  13  -5   1   55.49   14.90
  13   5   1   55.39   13.80
  13   5   1   57.39   16.40
  13   5   1   47.30   13.70
 -13   5  -1   62.29   16.10
  13   5   1   48.40    7.20
  13   5   1   42.00    8.90
 -13   5  -1   40.30   11.80
  14  -5   1  153.68   24.00
  14  -5   1  140.99   22.50
  14  -5   1  160.18   13.70
  14   5   1  152.98   21.20
  14   5   1  172.48   23.20
  14   5   1  149.09   16.20
  14   5   1  141.39   11.70
  14   5   1  133.29   22.80
  15  -5   1   -7.90   10.30
  15  -5   1   -2.80   12.20
  15  -5   1    3.30    6.80
  15   5   1    0.70    9.80
  15   5   1    3.60   10.80
  15   5   1    3.90   12.50
  15   5   1    2.70    6.90
  16  -5   1  106.29   21.40
  16  -5   1   86.49   12.00
  16  -5   1   58.69   19.60
  16   5   1  113.69   20.40
  16   5   1  114.29   16.40
  16   5   1  108.99   23.50
  16   5   1  126.09   22.30
  16   5   1  109.79   15.10
  17  -5   1   28.40   17.20
  17  -5   1  -16.20   10.40
  17  -5   1    1.20    7.50
  17   5   1   -8.60   11.00
  17   5   1    7.00   13.30
  17   5   1   -3.20   11.70
  17   5   1    5.70    8.30
  17   5   1   -4.30    5.30
  18  -5   1   16.00   11.00
  18  -5   1    5.50    8.10
  18  -5   1   -6.90   14.10
  18  -5   1   -0.70   11.90
  18   5   1   -2.40    6.00
  18   5   1   -7.00    7.20
  18   5   1  -11.70   10.80
  18   5   1   -9.90   13.30
  18   5   1   -2.00   11.10
  19  -5   1   21.40   15.60
  19  -5   1  -11.40   12.00
  19  -5   1   -9.00    7.70
  19  -5   1    4.00   10.80
  19   5   1   -4.10    7.40
  19   5   1    5.80    7.20
  19   5   1   10.90   12.60
  19   5   1   19.90   14.90
  20  -5   1    3.10   12.70
  20  -5   1    1.50    9.10
  20  -5   1    6.00   12.00
  20  -5   1    5.00   14.10
  20   5   1    8.10   10.20
  20   5   1    8.80   13.60
  20   5   1    1.10    7.80
  20   5   1   -2.30   12.80
  20  -6  -1  103.89   16.30
  20  -6  -1   71.89   19.90
  20  -6  -1   76.69   21.00
  20   6  -1   94.99   14.50
  20   6  -1   63.59   14.30
  20   6  -1   57.39   20.60
  20   6  -1   60.89   12.80
  19  -6  -1   25.50   16.90
  19  -6  -1   58.79   17.40
  19  -6  -1   73.29   14.00
  19   6  -1   74.39   13.30
  19   6  -1   49.10   17.20
  19   6  -1   55.19   11.90
  19   6  -1   22.40   11.60
  18  -6  -1   27.90   16.20
  18  -6  -1   47.40   17.30
  18  -6  -1   31.10   11.20
  18   6  -1   37.80   10.50
  18   6  -1   72.99   13.10
  18   6  -1   28.80   15.30
  18   6  -1   57.69   13.70
 -18   6   1   61.59   21.80
  17  -6  -1  168.78   18.20
  17  -6  -1  159.18   25.60
  17  -6  -1  232.48   28.90
  17   6  -1  168.28   17.00
  17   6  -1  144.29   23.80
 -17   6   1  181.68   24.80
  17   6  -1  163.08   20.70
  17   6  -1  167.58   17.50
  16  -6  -1   40.30   10.90
  16  -6  -1   32.00   14.40
  16  -6  -1   33.60   16.00
 -16  -6   1   22.60   14.60
  16   6  -1   16.70    8.50
  16   6  -1   24.70    8.40
 -16   6   1   32.80   14.60
  16   6  -1   12.80   22.60
  16   6  -1   24.20   12.20
 -15  -6   1   72.79   18.40
  15  -6  -1   47.30   15.70
  15  -6  -1   58.19   11.60
  15  -6  -1   58.99   16.70
  15   6  -1   67.39   10.90
  15   6  -1   69.29   18.30
  15   6  -1   70.59   14.00
  15   6  -1   50.29   15.40
  15   6  -1   51.19   10.10
 -15   6   1   84.89   19.20
 -15   6   1   70.39   16.00
  14  -6  -1  121.09   14.70
  14  -6  -1   77.99   17.90
 -14  -6   1   94.99   19.80
  14  -6  -1  116.59   20.30
  14   6  -1   79.99   18.90
  14   6  -1   63.09   14.10
 -14   6   1   82.29   18.00
  14   6  -1  120.49   13.20
  14   6  -1   97.89   18.50
  14   6  -1  116.39   17.20
 -14   6   1  103.59   17.80
  13  -6  -1   21.60   12.80
 -13  -6   1   40.40   13.90
  13  -6  -1   27.10   13.50
  13  -6  -1   34.20    9.10
 -13   6   1   38.70   13.40
  13   6  -1   49.99    8.50
  13   6  -1   50.89   19.90
 -13   6   1   28.30   11.20
  13   6  -1   36.10   12.10
  13   6  -1   46.70    8.80
 -12  -6   1   12.50   10.50
  12  -6  -1   -2.20    6.10
  12  -6  -1    6.50   10.00
  12  -6  -1  -12.50    7.30
  12   6  -1   -0.30    8.30
 -12   6   1  -12.40    6.30
  12   6  -1   -0.40    9.00
  12   6  -1    3.30    5.50
  12   6  -1   -2.60    4.10
 -12   6   1   12.80   10.50
 -11  -6   1   62.99   14.00
  11  -6  -1   45.40    9.10
  11  -6  -1   48.10   12.20
  11  -6  -1   63.49   15.00
  11   6  -1   27.40   12.00
 -11   6   1   43.60   13.20
 -11   6   1   30.00    9.80
  11   6  -1   63.99   13.50
  11   6  -1   51.89    8.60
 -11   6   1   41.60   14.00
  11   6  -1   51.19    7.40
 -10  -6   1   15.70    9.10
  10  -6  -1    0.00    8.40
  10  -6  -1    2.50    9.50
  10  -6  -1    5.60    6.20
 -10   6   1   -0.80    9.10
 -10   6   1   20.60   10.60
 -10   6   1   12.80    7.20
  10   6  -1    9.30    5.80
  10   6  -1    7.40    4.10
  10   6  -1    3.00    8.70
  10   6  -1   -6.10    6.50
   9  -6  -1  173.18   13.70
  -9  -6   1  113.89   17.30
   9  -6  -1  140.89   19.30
   9  -6  -1  144.39   19.10
   9   6  -1  140.59   12.50
   9   6  -1  166.88   19.90
   9   6  -1  149.88    9.80
  -9   6   1  146.49   20.40
  -9   6   1  154.08   16.50
   9   6  -1  151.48   17.50
  -9   6   1  122.49   18.60
   8  -6  -1   -0.60    5.80
   8  -6  -1   -5.20    7.70
  -8  -6   1    5.50    7.50
   8  -6  -1    3.60    8.90
  -8   6   1   11.80   10.20
   8   6  -1   -1.80    7.90
  -8   6   1   -2.00    3.80
   8   6  -1   15.30    8.50
  -8   6   1   -4.70    5.40
  -8   6   1    5.10    4.60
  -8   6   1    0.10   10.00
   8   6  -1    4.40    2.90
   7  -6  -1 1102.79   49.99
   7  -6  -1 1159.78   55.69
  -7  -6   1 1097.29   53.79
  -7  -6   1 1015.70   45.50
  -7   6   1 1061.29   56.89
  -7   6   1 1092.79   55.69
  -7   6   1 1080.59   48.10
   7   6  -1 1169.18   45.60
   7   6  -1 1163.18   54.19
  -7   6   1 1083.69   47.90
   7   6  -1 1149.58   55.39
  -7   6   1 1103.79   50.59
   6  -6  -1   35.40   10.60
  -6  -6   1   45.00    9.70
   6  -6  -1   37.20   10.50
   6  -6  -1   45.70    8.90
   6  -6  -1   44.80   12.30
  -6  -6   1   47.10    4.10
   6   6  -1   44.50   10.30
   6   6  -1   57.49   11.30
  -6   6   1   47.60    8.20
  -6   6   1   59.69   14.00
  -6   6   1   48.50    7.80
  -6   6   1   44.30    7.80
  -6   6   1   52.19   12.10
   6   6  -1   57.29   11.80
   5  -6  -1 2131.99   91.19
  -5  -6   1 2143.89   93.09
  -5  -6   1 2099.29   85.99
  -5  -6   1 2283.67   94.29
   5  -6  -1 2180.08   96.99
   5  -6  -1 2279.27   96.29
   5   6  -1 2264.07   93.99
  -5   6   1 2118.89   97.19
  -5   6   1 2142.79   90.49
   5   6  -1 2271.47   94.49
  -5   6   1 2057.29   90.19
  -5   6   1 2182.58   95.49
   5   6  -1 2116.79   93.69
   4  -6  -1  312.27   19.20
   4  -6  -1  286.77   22.70
   4  -6  -1  299.97   20.60
  -4  -6   1  303.17   19.70
  -4  -6   1  296.87   13.60
  -4  -6   1  327.67   19.30
   4  -6  -1  392.96   23.90
   4   6  -1  294.37   19.70
  -4   6   1  293.47   18.60
   4   6  -1  305.67   21.50
   4   6  -1  309.57   20.20
  -4   6   1  290.17   20.30
  -4   6   1  297.37   24.00
  -3  -6   1 1955.00   82.49
  -3  -6   1 1981.20   83.79
   3  -6  -1 1964.10   84.69
   3  -6  -1 1978.10   83.69
   3  -6  -1 2019.50   84.39
   3  -6  -1 1999.90   88.09
  -3  -6   1 1979.10   85.99
  -3   6   1 1927.81   82.59
  -3   6   1 2029.00   85.09
   3   6  -1 1899.91   83.79
  -3   6   1 1876.91   87.79
   3   6  -1 1955.90   84.09
   3   6  -1 2027.90   86.29
  -3   6   1 1897.01   84.89
   2  -6  -1  145.99   13.40
   2  -6  -1  138.29   16.80
  -2  -6   1  173.18   17.10
  -2  -6   1  130.99   10.60
  -2  -6   1  171.38   16.30
   2  -6  -1  160.48   13.20
  -2   6   1  144.09   14.70
  -2   6   1  156.18   12.70
   2   6  -1  135.79   16.00
   2   6  -1  144.99   11.00
  -2   6   1  173.38   22.60
   1  -6  -1 2170.98   97.19
  -1  -6   1 2232.68   90.59
   1  -6  -1 2280.67   94.19
   1  -6  -1 2239.28   93.09
  -1  -6   1 2274.57   97.19
  -1  -6   1 2274.67   93.09
   1   6  -1 2263.77   93.49
  -1   6   1 2187.88   93.09
  -1   6   1 2221.88   94.29
  -1   6   1 2225.28   93.09
   1   6  -1 2197.68   90.89
   1   6  -1 2255.37   97.19
   0  -6  -1  136.89   10.50
   0  -6  -1  148.19   17.90
   0  -6  -1  135.09   12.80
   0  -6   1  132.09   11.80
   0  -6  -1  138.99   12.60
   0  -6   1  164.28   12.50
   0   6   1  145.39   12.90
   0   6   1  184.68   22.30
   0   6  -1  140.09   15.30
   0   6  -1  139.69    8.10
   0   6  -1  146.99   12.20
   0   6   1  116.99   12.90
   0   6  -1  158.58   18.60
   1  -6   1 1629.64   71.29
  -1  -6  -1 1682.83   68.19
   1  -6   1 1635.54   74.89
   1  -6   1 1628.94   69.59
   1  -6   1 1719.23   70.99
  -1   6  -1 1589.44   69.89
  -1   6  -1 1712.03   70.29
   1   6   1 1747.73   80.99
   1   6   1 1672.73   68.29
   1   6   1 1644.34   71.79
  -1   6  -1 1571.34   71.19
   1   6   1 1619.34   70.09
  -1   6  -1 1658.03   77.29
   2  -6   1   -2.20    5.30
  -2  -6  -1   -1.20    6.20
  -2  -6  -1    1.90    2.90
   2  -6   1    9.60   10.10
   2  -6   1   -4.30    5.80
   2  -6   1    1.80    4.90
   2   6   1    4.00    6.80
   2   6   1    0.40    2.80
   2   6   1    5.40    5.70
  -2   6  -1   20.30    9.80
  -2   6  -1    0.50    5.30
  -2   6  -1   -7.60    5.20
  -2   6  -1   -0.60    6.50
   3  -6   1  259.67   19.30
   3  -6   1  303.67   17.60
   3  -6   1  283.57   21.60
  -3  -6  -1  287.77   18.80
  -3  -6  -1  293.47   12.10
   3  -6   1  300.07   16.90
   3   6   1  278.37   18.90
  -3   6  -1  260.17   17.90
  -3   6  -1  267.37   23.70
   3   6   1  277.57   18.10
  -3   6  -1  248.88   16.70
  -3   6  -1  268.37   17.00
   4  -6   1   34.70    7.30
   4  -6   1   38.30   13.10
   4  -6   1   35.20   10.20
  -4  -6  -1   29.90    8.60
   4  -6   1   30.40    7.40
   4   6   1   27.50    8.70
  -4   6  -1   29.40    7.00
  -4   6  -1   22.90    4.40
  -4   6  -1   34.00   12.90
   4   6   1   33.20    8.70
  -4   6  -1   35.20    7.30
   5  -6   1  143.79   17.30
  -5  -6  -1  158.68   15.80
   5  -6   1  183.48   25.60
   5  -6   1  151.38   13.80
   5  -6   1  157.88   12.80
  -5   6  -1  115.19   18.10
   5   6   1  163.28   16.50
  -5   6  -1  146.79   10.60
   5   6   1  185.98   17.60
  -5   6  -1  151.48   11.70
  -5   6  -1  166.98   12.20
   6  -6   1   36.80    7.40
  -6  -6  -1   29.30    9.60
   6  -6   1   40.00    9.40
   6  -6   1   25.40   12.20
   6  -6   1   32.00   11.10
  -6   6  -1   31.10    6.50
   6   6   1   39.40   10.10
  -6   6  -1   38.20   12.90
   6   6   1   29.10    2.60
  -6   6  -1   41.40    6.50
  -6   6  -1   40.30    6.30
   6   6   1   14.10    9.10
   7  -6   1   15.70    6.50
   7  -6   1   48.90   13.80
   7  -6   1   44.50    9.70
  -7  -6  -1   48.70   10.30
   7  -6   1   35.30   11.70
   7   6   1   33.40    3.90
  -7   6  -1   26.90    7.30
   7   6   1   30.40   10.20
   7   6   1   26.80    9.70
  -7   6  -1   38.90    4.60
  -7   6  -1   41.50    4.50
  -7   6  -1   31.60   13.50
   8  -6   1   25.40   11.20
   8  -6   1   49.70   14.20
   8  -6   1   36.50    7.60
   8  -6   1   21.40    7.40
  -8   6  -1   25.00    7.60
   8   6   1   41.50    5.10
  -8   6  -1   49.70   14.90
   8   6   1   20.70    8.90
   8   6   1   23.00    9.90
   9  -6   1   28.90    7.30
   9  -6   1   18.60   12.10
   9  -6   1   23.90   11.10
   9   6   1   14.70   10.30
   9   6   1   33.60   10.60
   9   6   1   24.20    5.10
  -9   6  -1   11.50    7.10
  -9   6  -1   23.40   12.40
  10  -6   1   22.00    6.60
  10  -6   1   14.40   10.60
  10  -6   1    4.90   11.60
  10   6   1   16.30   10.50
 -10   6  -1   15.70    7.80
 -10   6  -1   19.80   11.90
  10   6   1    9.30    8.90
  10   6   1   19.00    5.20
  11  -6   1   46.30   14.30
  11  -6   1   42.70    8.30
  11  -6   1   57.39   16.10
  11   6   1   85.49   15.30
  11   6   1   55.29    8.00
  11   6   1   76.19   15.60
 -11   6  -1   95.69   18.50
 -11   6  -1   49.20   10.60
  12  -6   1   15.00   11.40
  12  -6   1   -1.20    6.00
  12  -6   1   13.90   13.50
  12   6   1   -5.70    8.70
  12   6   1    5.60    9.30
 -12   6  -1   14.10   12.50
 -12   6  -1   11.40    8.70
  12   6   1    8.30    5.40
  13  -6   1   46.50   15.60
  13  -6   1   46.60    9.10
  13  -6   1   38.40   13.40
  13   6   1   44.00    8.40
  13   6   1   36.90   15.00
 -13   6  -1   25.80   15.80
  13   6   1   40.60   12.60
  14  -6   1  208.38   28.80
  14  -6   1  165.68   16.10
  14  -6   1  242.68   28.70
  14   6   1  184.58   16.00
  14   6   1  178.18   23.50
  14   6   1  197.78   26.60
 -14   6  -1  179.98   26.40
  14   6   1  213.38   25.90
  14   6   1  181.88   14.00
  15  -6   1   47.10    9.90
  15  -6   1   30.70   15.30
  15  -6   1   19.90   15.40
  15   6   1   46.70   14.90
  15   6   1   45.40    8.40
  15   6   1   28.50   14.70
  15   6   1   42.50   17.10
  15   6   1   45.20    9.60
  16  -6   1  385.46   47.20
  16  -6   1  363.96   39.60
  16  -6   1  408.16   25.70
  16   6   1  441.56   24.50
  16   6   1  479.55   36.20
  16   6   1  376.16   42.20
  16   6   1  449.26   27.60
  17  -6   1   31.00   16.30
  17  -6   1   39.20   17.40
  17  -6   1    2.90    8.20
  17   6   1   19.60    7.50
  17   6   1    6.80   14.60
  17   6   1   32.30   14.40
  17   6   1   10.40   12.20
  17   6   1   13.20    8.20
  18  -6   1  245.08   33.50
  18  -6   1  292.17   21.40
  18  -6   1  317.47   36.70
  18   6   1  295.37   22.80
  18   6   1  274.17   19.80
  18   6   1  231.68   34.60
  18   6   1  263.67   32.10
  18   6   1  255.37   29.80
  19  -6   1   -7.00    8.80
  19  -6   1  -13.40   11.50
  19  -6   1  -14.80   11.60
  19  -6   1    6.40   10.80
  19   6   1  -11.30    6.50
  19   6   1  -10.10   11.10
  19   6   1   25.70   14.90
  19   6   1   12.80    8.10
  20  -7  -1    2.50   11.50
  20  -7  -1   -5.80   13.00
  20  -7  -1    7.20   15.00
  20   7  -1    9.70   10.40
  20   7  -1   -1.70    9.00
  20   7  -1   -1.90    7.70
  20   7  -1  -11.00   13.30
  19  -7  -1    2.40   14.00
  19  -7  -1   13.70   10.90
  19  -7  -1    5.70   13.30
  19   7  -1    5.30   10.00
  19   7  -1    0.70    8.60
  19   7  -1   13.30   14.90
  19   7  -1   10.90    8.10
  18  -7  -1   -5.60   12.30
  18  -7  -1    3.30   13.40
  18  -7  -1    9.10    9.60
  18   7  -1    6.10   12.60
 -18   7   1    3.60   11.50
  18   7  -1    2.20    8.30
  18   7  -1   -3.90    9.90
  18   7  -1    0.90    6.70
  17  -7  -1  106.19   16.00
  17  -7  -1   87.19   21.50
  17  -7  -1  118.79   22.00
 -17   7   1  106.39   18.90
  17   7  -1  115.29   14.90
  17   7  -1  133.59   23.20
  17   7  -1  111.29   13.40
  17   7  -1   70.09   15.60
  16  -7  -1   63.99   19.80
  16  -7  -1   57.39   17.30
  16  -7  -1   43.40   11.40
  16   7  -1   47.20    9.50
  16   7  -1   51.09   10.70
 -16   7   1   41.20   14.40
  16   7  -1   59.89   14.90
  16   7  -1   39.40   16.10
 -16   7   1   67.39   18.60
  15  -7  -1  237.48   19.30
  15  -7  -1  226.78   29.00
  15  -7  -1  230.18   29.20
 -15   7   1  246.68   26.30
 -15   7   1  235.18   30.20
  15   7  -1  179.38   22.70
  15   7  -1  200.88   17.50
  15   7  -1  242.38   28.10
 -14  -7   1   62.19   14.10
  14  -7  -1   41.40   10.40
  14  -7  -1   54.89   15.60
  14  -7  -1   43.20   16.50
  14   7  -1   71.69   15.50
 -14   7   1   31.00   14.10
 -14   7   1   44.90   12.50
  14   7  -1   42.60   15.70
  14   7  -1   25.40    8.70
  14   7  -1   32.70    7.40
  13  -7  -1  337.27   30.70
  13  -7  -1  318.07   32.70
  13  -7  -1  366.36   23.80
 -13  -7   1  312.87   32.00
 -13   7   1  350.06   31.90
  13   7  -1  377.86   31.80
  13   7  -1  370.16   20.50
 -13   7   1  351.06   27.10
  13   7  -1  352.26   29.30
  13   7  -1  336.37   22.00
  12  -7  -1   12.50   11.00
  12  -7  -1   15.00   12.00
  12  -7  -1    1.10    7.00
 -12  -7   1   31.20   13.10
  12   7  -1   -3.80    7.50
  12   7  -1   10.90   10.10
  12   7  -1    3.40    4.00
 -12   7   1   12.30    8.60
 -12   7   1    4.40   11.00
  12   7  -1   12.20    6.50
  11  -7  -1  214.98   24.40
 -11  -7   1  167.28   21.40
  11  -7  -1  176.58   16.60
  11  -7  -1  156.68   22.40
 -11   7   1  177.18   18.30
 -11   7   1  156.08   22.10
  11   7  -1  161.78   20.20
 -11   7   1  159.58   22.60
  11   7  -1  166.18   14.20
  11   7  -1  162.98   11.30
  11   7  -1  190.68   23.40
  10  -7  -1   41.70    9.20
  10  -7  -1   40.20   13.20
 -10  -7   1   26.10   10.60
  10  -7  -1   55.69   14.00
  10   7  -1   43.10   13.10
 -10   7   1   18.10   12.70
 -10   7   1   35.30   12.70
  10   7  -1   43.90    5.50
  10   7  -1   22.10   10.60
 -10   7   1   34.90    9.20
  10   7  -1   39.50    8.20
  -9  -7   1  922.11   50.59
   9  -7  -1  919.61   51.69
   9  -7  -1 1007.40   53.99
   9  -7  -1  963.40   45.90
   9   7  -1 1032.70   53.09
   9   7  -1  981.10   45.40
  -9   7   1  947.51   53.89
   9   7  -1 1035.70   51.39
  -9   7   1  926.51   41.20
  -9   7   1  945.21   52.99
   9   7  -1  970.80   40.80
  -9   7   1  948.21   41.40
  -9   7   1  990.40   56.79
  -8  -7   1   28.60   10.40
   8  -7  -1   26.70   12.30
   8  -7  -1   21.30    8.20
   8  -7  -1   32.40   10.80
  -8   7   1   35.30    8.00
  -8   7   1   37.80    7.50
  -8   7   1   42.10   13.90
  -8   7   1   27.80    6.50
   8   7  -1   24.40   10.20
  -8   7   1   34.00   10.40
   8   7  -1   20.40    7.00
   8   7  -1   37.80   10.60
   7  -7  -1  805.12   45.70
   7  -7  -1  799.42   39.30
   7  -7  -1  839.22   44.20
  -7  -7   1  798.02   42.80
   7  -7  -1  837.52   44.70
  -7   7   1  812.92   46.80
  -7   7   1  773.22   40.10
  -7   7   1  785.32   38.80
   7   7  -1  777.12   43.40
  -7   7   1  794.42   38.10
   7   7  -1  915.21   43.80
   7   7  -1  825.72   39.30
  -7   7   1  779.12   44.60
   7   7  -1  888.51   43.30
  -6  -7   1   -3.10    5.70
   6  -7  -1   -2.90    8.00
  -6  -7   1   10.00    7.50
   6  -7  -1    1.70    8.50
   6  -7  -1   14.60    7.00
   6  -7  -1   -5.40    7.70
   6   7  -1   -1.50    6.70
  -6   7   1   -0.20    6.10
   6   7  -1    1.00    5.90
   6   7  -1    5.50    7.80
   6   7  -1   -2.40    5.30
  -6   7   1   -4.70    8.40
  -6   7   1  -12.90    8.80
  -6   7   1   -6.60    5.80
  -6   7   1    0.70    4.90
   5  -7  -1  702.43   37.80
   5  -7  -1  700.03   34.70
  -5  -7   1  671.33   28.30
   5  -7  -1  731.03   37.40
  -5  -7   1  763.52   36.70
   5  -7  -1  771.92   48.50
  -5  -7   1  717.13   36.70
  -5   7   1  669.83   40.50
  -5   7   1  683.13   34.00
   5   7  -1  678.23   36.50
   5   7  -1  706.73   38.20
   5   7  -1  705.83   34.80
   5   7  -1  651.53   36.40
  -5   7   1  688.43   33.90
  -5   7   1  740.03   38.50
   4  -7  -1   48.90   10.60
   4  -7  -1   63.39   10.60
  -4  -7   1   69.99   10.20
  -4  -7   1   63.09   10.10
   4  -7  -1   47.00   13.90
   4  -7  -1   56.89   10.40
  -4   7   1   55.89    9.40
  -4   7   1   61.99   10.10
   4   7  -1   46.40   11.20
  -4   7   1   67.59   14.20
   4   7  -1   57.59    9.40
   4   7  -1   65.09   11.00
  -4   7   1   87.29   12.70
  -4   7   1   48.20   10.70
   4   7  -1   51.79    9.50
  -3  -7   1   15.50    6.40
  -3  -7   1   40.70   10.70
   3  -7  -1   20.60   11.10
  -3  -7   1   34.60    8.30
   3  -7  -1   19.70    7.70
   3  -7  -1   24.10    7.50
   3  -7  -1   21.10    8.10
  -3   7   1   17.20    7.30
   3   7  -1   29.00    8.50
   3   7  -1   17.10   10.00
  -3   7   1    9.80    8.20
   3   7  -1   28.90    7.90
  -3   7   1   12.90    7.20
   3   7  -1   30.10    7.60
  -3   7   1   26.00   11.90
  -3   7   1   29.20    8.10
  -2  -7   1  223.78   15.30
  -2  -7   1  199.48   19.60
  -2  -7   1  183.78   12.40
   2  -7  -1  212.38   20.60
   2  -7  -1  193.18   20.10
   2  -7  -1  204.48   15.60
   2  -7  -1  213.48   15.30
  -2   7   1  201.98   16.50
   2   7  -1  158.68   12.80
  -2   7   1  222.88   21.90
  -2   7   1  160.98   14.50
  -2   7   1  173.48   16.30
   2   7  -1  187.38   19.80
   2   7  -1  211.58   15.70
   2   7  -1  176.58   14.80
   1  -7  -1   -1.30    6.90
   1  -7  -1    3.80    5.50
   1  -7  -1    7.00    7.10
  -1  -7   1    2.50    6.80
   1  -7  -1   -0.50    6.00
  -1  -7   1    5.50    7.50
  -1  -7   1    7.80    5.40
   1   7  -1    4.20    4.10
  -1   7   1    3.90    5.90
  -1   7   1    7.50    7.40
   1   7  -1    2.80    6.20
  -1   7   1    1.60    6.60
   1   7  -1    1.10    6.50
   1   7  -1    3.70    7.00
  -1   7   1    8.20   10.90
   0  -7   1   91.09   10.50
   0  -7  -1   71.49   14.60
   0  -7   1   67.99    9.20
   0  -7   1   69.69   13.90
   0  -7  -1   71.39    9.00
   0  -7  -1  100.89   12.00
   0   7  -1   76.79    6.20
   0   7   1   69.49    8.50
   0   7  -1   76.29   10.60
   0   7  -1   74.39   10.60
   0   7  -1   48.50   10.90
   0   7  -1   98.59   11.50
   0   7   1   83.09   11.60
   0   7   1   71.19   13.70
   0   7   1   65.79   10.00
   1  -7   1  532.95   28.80
  -1  -7  -1  525.15   25.30
   1  -7   1  499.05   26.90
   1  -7   1  576.94   28.60
  -1  -7  -1  582.74   29.50
   1  -7   1  502.35   33.00
   1   7   1  563.34   32.80
  -1   7  -1  510.95   32.10
   1   7   1  564.44   25.80
  -1   7  -1  568.34   28.60
  -1   7  -1  547.15   27.80
   1   7   1  540.25   27.80
   1   7   1  515.75   29.10
  -1   7  -1  508.75   27.30
   2  -7   1  773.12   43.20
   2  -7   1  758.72   39.00
   2  -7   1  812.72   37.50
  -2  -7  -1  821.42   33.70
  -2  -7  -1  768.22   38.50
   2  -7   1  790.12   37.60
   2  -7   1  771.92   36.30
  -2   7  -1  779.12   37.40
   2   7   1  819.42   33.90
   2   7   1  750.22   41.80
  -2   7  -1  804.72   43.00
   2   7   1  768.72   36.80
  -2   7  -1  732.43   37.30
   2   7   1  764.82   38.90
  -2   7  -1  814.92   37.50
   2   7   1  686.63   36.20
   3  -7   1  567.34   30.20
   3  -7   1  594.14   29.50
  -3  -7  -1  674.03   32.90
   3  -7   1  611.04   30.40
  -3  -7  -1  613.74   25.10
  -3   7  -1  615.54   31.00
   3   7   1  610.64   30.90
  -3   7  -1  549.35   29.70
   3   7   1  584.84   34.60
   3   7   1  555.14   32.20
  -3   7  -1  578.64   30.40
  -3   7  -1  570.94   36.60
   4  -7   1 1264.77   53.39
  -4  -7  -1 1193.78   55.39
   4  -7   1 1262.67   61.29
   4  -7   1 1177.78   52.99
   4  -7   1 1168.18   53.59
   4  -7   1 1192.68   56.99
  -4   7  -1 1153.68   48.80
   4   7   1 1220.08   55.19
  -4   7  -1 1093.09   53.09
  -4   7  -1 1175.48   60.89
  -4   7  -1 1129.89   52.19
   4   7   1 1208.78   56.19
   5  -7   1 1813.42   85.39
  -5  -7  -1 1797.42   80.09
   5  -7   1 1789.72   77.19
   5  -7   1 1867.61   82.59
   5  -7   1 1814.12   77.99
   5  -7   1 1811.12   77.59
   5   7   1 1756.22   79.99
   5   7   1 1854.81   80.99
  -5   7  -1 1763.52   85.59
  -5   7  -1 1761.72   74.09
  -5   7  -1 1724.83   78.69
  -5   7  -1 1813.62   76.09
   6  -7   1  966.00   52.09
   6  -7   1  977.20   43.70
   6  -7   1  859.41   49.20
   6  -7   1  909.11   43.20
  -6  -7  -1  938.81   47.00
   6  -7   1  886.31   48.30
  -6   7  -1  978.00   52.79
   6   7   1  917.01   47.10
  -6   7  -1  939.21   41.60
   6   7   1  908.61   46.80
  -6   7  -1  887.61   41.20
  -7  -7  -1 1431.96   68.19
   7  -7   1 1464.35   70.69
   7  -7   1 1308.17   66.39
   7  -7   1 1480.85   67.19
   7  -7   1 1475.35   64.09
   7  -7   1 1543.65   74.29
  -7   7  -1 1446.66   61.09
  -7   7  -1 1433.06   63.39
  -7   7  -1 1474.65   73.99
   7   7   1 1490.75   69.89
  -7   7  -1 1506.15   61.39
   7   7   1 1425.96   68.49
   8  -7   1  225.48   24.50
   8  -7   1  291.57   18.60
  -8  -7  -1  313.57   23.10
   8  -7   1  283.07   29.20
  -8   7  -1  345.57   28.50
   8   7   1  275.67   22.50
   8   7   1  275.47   23.40
   8   7   1  279.57   13.10
  -8   7  -1  312.37   19.30
  -8   7  -1  305.37   15.40
   9  -7   1  795.02   49.99
   9  -7   1  868.01   48.80
   9  -7   1  873.91   41.00
   9   7   1  867.81   46.80
  -9   7  -1  807.12   48.90
   9   7   1  883.01   36.40
  -9   7  -1  838.62   51.69
   9   7   1  849.32   48.00
  10  -7   1   56.39   15.20
  10  -7   1   85.99   11.40
  10  -7   1  103.39   17.60
  10   7   1   77.29   14.90
 -10   7  -1   93.69   19.30
 -10   7  -1   88.19   12.70
  10   7   1   91.89   16.30
  10   7   1   75.19    7.50
  11  -7   1  249.68   27.10
  11  -7   1  226.58   17.30
  11  -7   1  220.18   28.30
 -11   7  -1  261.47   20.30
 -11   7  -1  228.78   27.80
  11   7   1  235.98   26.90
  11   7   1  235.48   14.20
  11   7   1  247.68   25.60
  12  -7   1   10.80   11.80
  12  -7   1   40.00    9.10
  12  -7   1    4.30   12.30
  12   7   1   14.30   11.00
 -12   7  -1   36.00   10.80
  12   7   1   26.00    6.00
 -12   7  -1   27.20   13.80
  13  -7   1   50.99   16.00
  13  -7   1   45.80    9.50
  13  -7   1   12.60   13.70
  13   7   1   58.99    9.50
 -13   7  -1   56.89   17.90
  13   7   1   40.20   13.90
  13   7   1   40.50    7.40
  13   7   1   34.50   14.80
  14  -7   1   44.80   10.00
  14  -7   1   60.79   17.90
  14  -7   1   24.50   15.80
  14   7   1   47.10   15.20
  14   7   1   57.49    9.60
  14   7   1   50.49   16.10
  14   7   1   63.39    9.90
 -14   7  -1   47.70   17.60
  15  -7   1   92.49   13.20
  15  -7   1  108.59   22.00
  15  -7   1  136.69   24.50
  15   7   1   66.99   17.20
  15   7   1  124.89   21.20
  15   7   1   98.19   12.40
 -15   7  -1  103.59   22.70
  16  -7   1   30.80   16.80
  16  -7   1   41.00   18.30
  16  -7   1   51.59   11.40
  16   7   1    8.80   14.50
  16   7   1   43.00    9.50
  16   7   1   45.80    9.30
  16   7   1   71.69   18.20
  17  -7   1   -6.00    8.00
  17  -7   1  -18.60   11.40
  17  -7   1    1.90   13.20
  17   7   1   -9.00   10.50
  17   7   1    5.00   12.70
  17   7   1    0.00    6.50
  17   7   1   25.50   15.10
  17   7   1   -3.20    6.00
  18  -7   1   14.20   15.40
  18  -7   1   30.50   18.00
  18  -7   1    7.00    9.10
  18   7   1   35.20   15.40
  18   7   1   21.30    8.90
  18   7   1   11.20    7.60
  18   7   1    4.70   14.50
  18   7   1   48.90   16.90
  19  -7   1    2.80   13.60
  19  -7   1    1.50    9.30
  19  -7   1  -22.50   11.60
  19  -7   1   -6.90    9.10
  19   7   1    2.40   12.80
  19   7   1    9.60    8.30
  19   7   1    5.00   13.60
  19   7   1   -0.70    7.70
  20  -8  -1   -1.20   11.30
  20  -8  -1   15.40   16.00
  20  -8  -1   22.50   17.20
  20   8  -1   -4.10    9.70
  20   8  -1    8.00   14.40
  20   8  -1   20.70   10.90
  20   8  -1    4.80   10.60
  20   8  -1   12.40    7.70
  19  -8  -1   -2.00   13.30
  19  -8  -1  -11.70    9.00
  19  -8  -1   -7.00   13.80
  19   8  -1   -2.10   10.50
  19   8  -1    3.40    7.00
  19   8  -1    6.80    9.80
  19   8  -1   11.10   10.00
  19   8  -1  -12.40   11.70
  18  -8  -1   44.40   18.00
  18  -8  -1   80.59   15.30
  18  -8  -1   53.69   18.20
  18   8  -1   56.79   14.70
  18   8  -1   47.30   10.00
  18   8  -1   64.29   13.00
  18   8  -1   79.39   19.60
  17  -8  -1  -15.00    7.70
  17  -8  -1    5.30   13.20
  17  -8  -1    1.60   13.50
  17   8  -1    2.10   10.00
 -17   8   1   10.60   11.10
  17   8  -1   -5.90    7.80
 -17   8   1   11.30   13.80
  17   8  -1   -1.20   11.40
  16  -8  -1    8.20   13.90
  16  -8  -1   20.10   14.80
  16  -8  -1   39.50   11.40
  16   8  -1   59.99   14.80
  16   8  -1   37.60    7.80
 -16   8   1   50.09   14.30
  16   8  -1   51.49   16.60
  16   8  -1   22.40    9.30
 -16   8   1   33.70   17.40
  15  -8  -1   13.00    9.60
  15  -8  -1    1.40   12.30
  15  -8  -1  -14.70   11.40
  15   8  -1    2.40    5.00
 -15   8   1   -0.60    9.10
  15   8  -1    3.40    7.50
  15   8  -1  -14.00   16.70
 -15   8   1   23.90   14.70
  14  -8  -1   80.89   19.10
  14  -8  -1   95.09   13.70
 -14  -8   1   43.00   15.40
  14  -8  -1   87.29   18.00
  14   8  -1   58.19   16.10
  14   8  -1   46.30   15.40
 -14   8   1   51.79   13.20
  14   8  -1   67.19    8.40
 -14   8   1   52.69   16.80
  14   8  -1   72.79   12.00
  13  -8  -1   44.80   11.00
  13  -8  -1   85.39   18.60
 -13  -8   1   74.29   16.20
  13  -8  -1   23.80   14.10
  13   8  -1   54.39   10.70
 -13   8   1   63.79   18.40
  13   8  -1   45.50   14.10
  13   8  -1   43.80   15.80
 -13   8   1   64.29   13.30
  13   8  -1   46.40    6.90
  12  -8  -1  130.89   15.50
  12  -8  -1  115.39   19.90
 -12  -8   1  104.39   18.50
  12  -8  -1   91.89   19.20
  12   8  -1   94.29    8.30
  12   8  -1  128.99   20.10
 -12   8   1  118.99   15.90
  12   8  -1  123.19   14.10
 -12   8   1  102.59   19.50
  12   8  -1  107.69   18.20
  11  -8  -1    1.40   10.80
  11  -8  -1    2.30    8.80
 -11  -8   1    3.60    8.20
  11  -8  -1   14.20    8.40
 -11   8   1    9.90   10.80
  11   8  -1    0.80    8.40
 -11   8   1    9.50    7.70
 -11   8   1   23.40   12.50
  11   8  -1    4.80    8.70
  11   8  -1    7.70    3.20
  11   8  -1    4.20    6.70
  10  -8  -1   31.40   12.60
  10  -8  -1   23.40    8.70
 -10  -8   1   19.30   10.00
  10  -8  -1    3.90    9.60
 -10   8   1   13.90    9.50
  10   8  -1   23.60   11.00
 -10   8   1    5.80    6.80
 -10   8   1   25.40    4.60
  10   8  -1    8.40   10.10
 -10   8   1   31.10   14.60
  10   8  -1    5.60    6.80
 -10   8   1   16.10    4.40
   9  -8  -1   65.49   14.10
   9  -8  -1   48.80   13.50
  -9  -8   1   61.29   13.50
   9  -8  -1   54.99   14.70
   9  -8  -1   57.89   10.90
   9   8  -1   66.89   10.50
  -9   8   1   67.59    8.30
  -9   8   1   65.99    8.60
  -9   8   1   53.99   10.00
   9   8  -1   62.19   13.90
  -9   8   1   44.30   15.00
   9   8  -1   80.49   14.70
  -9   8   1   71.79   15.30
   9   8  -1   49.10   11.60
   8  -8  -1  347.07   22.30
   8  -8  -1  344.67   27.00
   8  -8  -1  343.37   25.80
   8  -8  -1  311.37   27.60
  -8  -8   1  335.07   25.00
   8   8  -1  319.97   24.50
  -8   8   1  356.56   21.20
  -8   8   1  329.47   28.80
  -8   8   1  345.47   27.00
   8   8  -1  352.46   25.30
   8   8  -1  315.17   25.40
  -8   8   1  332.87   20.20
   8   8  -1  340.77   21.10
   7  -8  -1  146.19   20.20
   7  -8  -1  136.79   19.00
  -7  -8   1  147.99   16.50
  -7  -8   1  149.19   17.20
   7  -8  -1  172.08   14.50
   7  -8  -1  154.88   18.20
   7   8  -1  154.28   17.70
  -7   8   1  130.29   12.70
   7   8  -1  156.18   15.40
   7   8  -1  150.88   17.00
  -7   8   1  155.28   14.20
  -7   8   1  136.89   13.60
   7   8  -1  126.59   16.70
  -7   8   1  136.19   20.10
  -7   8   1  175.48   19.40
  -6  -8   1  106.59   14.70
   6  -8  -1  110.79   13.20
   6  -8  -1  105.39   14.80
   6  -8  -1  100.79   17.60
   6  -8  -1  108.99   15.90
  -6  -8   1   96.89   13.70
  -6   8   1  105.69   12.50
   6   8  -1   91.19   13.70
   6   8  -1  124.09   15.10
  -6   8   1  114.39   18.30
   6   8  -1  122.69   13.20
  -6   8   1   98.59   10.10
   6   8  -1  134.19   17.40
  -6   8   1  114.39   16.80
  -6   8   1  116.59   12.90
   5  -8  -1   34.30   10.20
  -5  -8   1   35.60    3.30
   5  -8  -1   57.49   14.70
   5  -8  -1   26.70    9.20
  -5  -8   1   41.80   11.00
  -5  -8   1   38.80    9.70
  -5  -8   1   32.50    3.10
   5  -8  -1   41.60    9.50
   5   8  -1   40.40   10.80
  -5   8   1   21.60    7.70
  -5   8   1   26.10   10.50
   5   8  -1   28.50    8.10
  -5   8   1   16.40   12.90
   5   8  -1   37.20   10.20
  -5   8   1   26.00    9.30
   5   8  -1   26.00    8.50
  -4  -8   1    2.70    2.90
   4  -8  -1    1.80    5.90
  -4  -8   1    6.20    6.20
   4  -8  -1   -0.50   10.20
   4  -8  -1   -4.50    6.50
   4  -8  -1   -2.10    6.40
  -4  -8   1    2.00    6.60
   4   8  -1   -5.20    8.20
  -4   8   1   -0.70    6.40
  -4   8   1   -6.20    7.20
   4   8  -1    1.90    7.10
  -4   8   1   -3.30   10.10
   4   8  -1    2.50    6.20
  -4   8   1    1.00    8.90
   4   8  -1    1.50    6.60
  -4   8   1    1.70    8.00
  -3  -8   1   21.20    4.70
   3  -8  -1   23.80    8.30
   3  -8  -1   17.10    8.40
   3  -8  -1   15.00   10.60
  -3  -8   1   15.30    6.50
  -3  -8   1   28.20   11.10
   3  -8  -1   30.20   10.70
  -3  -8   1   28.50    8.30
   3   8  -1   16.80    8.20
  -3   8   1   12.30    7.60
   3   8  -1   19.10    6.70
   3   8  -1   26.30   10.80
   3   8  -1   25.20    8.10
  -3   8   1   32.00   13.10
  -3   8   1   28.60    9.70
  -3   8   1   31.70    8.60
   2  -8  -1   35.60    8.10
   2  -8  -1   21.20    8.30
   2  -8  -1   15.60   10.50
  -2  -8   1   30.50    8.30
  -2  -8   1   37.30   12.60
  -2  -8   1   35.30    6.50
   2  -8  -1   45.40    9.60
   2   8  -1   39.70    7.10
  -2   8   1   48.30   10.80
   2   8  -1   33.60   12.10
   2   8  -1   37.80    9.30
  -2   8   1   60.79   14.50
  -2   8   1   44.10    8.80
   2   8  -1   16.80    8.10
  -1  -8   1   94.29   12.00
   1  -8  -1  106.99   21.70
   1  -8  -1   81.39   11.90
   1  -8  -1  106.89   12.60
   1  -8  -1   86.09   10.90
  -1  -8   1  103.29   10.70
  -1  -8   1   77.79   14.90
  -1   8   1  115.59   17.80
   1   8  -1  112.29   17.20
   1   8  -1  109.39   13.20
   1   8  -1   96.29    8.70
  -1   8   1   98.19   12.90
  -1   8   1  120.69   20.60
   1   8  -1  125.79   13.50
   0  -8   1   82.79   10.40
   0  -8   1  107.29   12.00
   0  -8  -1   93.69   11.70
   0   8   1   75.89    9.50
   0   8  -1   99.39   16.60
   0   8  -1   82.99   11.80
   0   8   1   97.39   16.00
   0   8   1   83.89   12.40
   0   8  -1   92.19    7.20
   0   8   1   85.09   18.80
   1  -8   1  103.39   12.30
  -1  -8  -1   81.49    8.70
   1  -8   1   95.19   17.10
  -1  -8  -1  100.99   12.80
  -1   8  -1   76.59   11.50
  -1   8  -1   94.79   17.00
  -1   8  -1   81.89    5.20
   1   8   1   80.99    9.10
  -1   8  -1   75.49   10.40
   1   8   1   85.19   14.90
  -2  -8  -1   43.80    9.60
   2  -8   1   44.10   12.20
   2  -8   1   37.30    8.10
  -2  -8  -1   39.10    5.70
   2  -8   1   46.20   10.30
   2   8   1   25.80    8.90
  -2   8  -1   36.50   14.00
  -2   8  -1   48.10    9.80
   2   8   1   53.19    8.70
  -2   8  -1   49.99    9.80
   2   8   1   35.70   11.50
  -2   8  -1   55.29   10.30
  -3  -8  -1   16.40    7.90
  -3  -8  -1   27.00    3.90
   3  -8   1   44.50   13.30
   3  -8   1    9.70    7.90
   3  -8   1   25.90    7.30
   3  -8   1   28.10    9.20
   3  -8   1   28.00    8.40
  -3   8  -1   19.10    8.10
   3   8   1   37.60   11.60
  -3   8  -1   21.10    8.00
  -3   8  -1   18.00    7.60
   3   8   1   25.60    7.50
  -3   8  -1   34.60   13.10
   3   8   1   19.50    7.80
   4  -8   1   10.00    6.10
   4  -8   1  -11.80    9.80
   4  -8   1   -7.60    7.50
   4  -8   1    7.10    6.80
   4  -8   1    2.60    6.30
  -4  -8  -1    7.20    7.70
  -4   8  -1    1.80    7.00
   4   8   1    5.00    9.40
  -4   8  -1   -8.70   10.50
  -4   8  -1    4.30    6.70
  -4   8  -1   11.00    8.00
   4   8   1    0.50    7.50
   4   8   1    1.20    6.80
   5  -8   1  720.83   34.90
   5  -8   1  652.33   34.40
   5  -8   1  683.33   38.80
  -5  -8  -1  635.84   36.50
   5  -8   1  673.33   42.30
   5   8   1  704.63   37.70
  -5   8  -1  680.43   30.00
  -5   8  -1  641.44   33.50
   5   8   1  736.53   37.30
  -5   8  -1  672.33   33.50
  -5   8  -1  648.04   42.40
   6  -8   1   44.60   15.30
   6  -8   1   27.60   10.40
  -6  -8  -1   34.20   10.10
   6  -8   1   44.20    9.60
   6  -8   1   36.70    9.10
   6   8   1   22.40    9.60
  -6   8  -1   60.59   17.20
  -6   8  -1   39.60    8.20
  -6   8  -1   40.50    6.50
   6   8   1   49.30   11.80
  -6   8  -1   41.70    8.60
   7  -8   1  968.50   45.80
   7  -8   1  852.51   53.39
   7  -8   1 1032.40   48.10
   7  -8   1 1022.60   52.49
  -7  -8  -1  903.31   48.90
  -7   8  -1  986.30   43.70
  -7   8  -1  945.71   43.30
   7   8   1  961.90   49.99
  -7   8  -1  981.60   43.70
  -7   8  -1  900.91   54.99
   7   8   1  966.80   50.59
  -8  -8  -1  176.88   19.70
   8  -8   1  181.78   16.70
   8  -8   1  154.98   20.10
   8  -8   1  200.58   19.40
   8  -8   1  145.89   21.60
  -8   8  -1  177.68   11.90
   8   8   1  194.88   20.90
  -8   8  -1  171.38   13.60
   8   8   1  168.08   19.70
  -8   8  -1  167.98   24.20
  -8   8  -1  151.18   11.50
   9  -8   1   16.00    7.40
   9  -8   1   15.70    9.80
   9  -8   1   21.20   10.10
   9  -8   1    6.10   11.50
  -9   8  -1   30.20   14.20
   9   8   1    9.90    9.40
  -9   8  -1   16.30    7.00
   9   8   1   12.20    9.70
  10  -8   1   91.49   11.90
  10  -8   1   19.40   13.50
  10  -8   1   68.89   15.30
  10   8   1   57.79   13.30
  10   8   1   47.70    4.40
  10   8   1   79.99   16.80
 -10   8  -1   51.89   16.80
 -10   8  -1   51.59   10.20
  11  -8   1  137.79   21.20
  11  -8   1  161.28   24.10
  11  -8   1  131.29   14.70
 -11   8  -1  122.89   23.40
  11   8   1  120.09   20.40
  11   8   1  121.09    8.30
 -11   8  -1  126.99   15.30
  11   8   1  111.39   18.20
  12  -8   1   61.49   10.90
  12  -8   1   97.39   19.00
  12  -8   1   35.20   15.60
  12   8   1   62.29   10.60
 -12   8  -1   58.49   18.30
  12   8   1   62.99   14.90
  12   8   1   70.79   17.80
  12   8   1   50.69    6.30
  13  -8   1  207.08   28.80
  13  -8   1  177.08   17.50
  13  -8   1  249.48   29.30
  13   8   1  183.18   12.40
  13   8   1  172.88   25.90
  13   8   1  181.78   15.90
 -13   8  -1  165.98   26.50
  13   8   1  181.68   23.70
  14  -8   1    5.10   13.60
  14  -8   1   33.90   15.60
  14  -8   1   21.10    9.30
  14   8   1   35.80    6.80
 -14   8  -1   38.20   18.00
  14   8   1   30.10    9.00
  14   8   1   26.80   13.70
  15  -8   1   16.70   14.40
  15  -8   1   37.00   17.40
  15  -8   1   10.90    8.80
  15   8   1   21.90    6.70
 -15   8  -1   10.10   14.60
  15   8   1   48.30   25.70
  15   8   1   27.20    8.80
  16  -8   1   50.69   12.10
  16  -8   1   39.10   18.70
  16  -8   1   46.10   18.10
  16   8   1   38.70    7.90
  16   8   1   52.89   10.70
  16   8   1   77.79   19.10
  16   8   1   58.79   17.80
 -16   8  -1   55.09   19.20
  17  -8   1   11.70   13.80
  17  -8   1   -4.00   14.30
  17  -8   1   -2.90    8.50
  17   8   1    2.60    7.80
  17   8   1    9.90   13.50
  17   8   1   16.60   13.50
  17   8   1    9.90   17.20
  18  -8   1    8.10   17.20
  18  -8   1    4.20    9.80
  18  -8   1   -1.20   13.80
  18   8   1   33.80    9.30
  18   8   1   25.30   15.40
  18   8   1   29.50   16.60
  18   8   1   31.70    9.70
  19  -8   1    1.30   14.40
  19  -8   1   13.60   15.80
  19  -8   1   15.30   11.30
  19   8   1   -0.90   13.90
  19   8   1    9.80   14.30
  19   8   1   21.50   16.30
  19   8   1   -5.00    6.10
  19   8   1    0.90    8.50
  19  -9  -1   26.90   17.60
  19  -9  -1   30.10   17.80
  19  -9  -1   27.10   12.90
  19   9  -1   22.80   11.20
  19   9  -1   15.10   12.80
  19   9  -1    3.80   11.00
  19   9  -1   16.80    6.70
  19   9  -1    1.90   13.60
  18  -9  -1   54.79   13.80
  18  -9  -1   90.49   22.80
  18  -9  -1   89.29   23.20
  18   9  -1   40.60   14.00
 -18   9   1   84.69   22.00
  18   9  -1   46.70   14.50
  18   9  -1   47.20   12.70
  18   9  -1   40.10   18.40
  18   9  -1   41.30    8.00
  17  -9  -1   -7.40   12.80
  17  -9  -1   -5.40   12.30
  17  -9  -1   -0.50    9.80
  17   9  -1   22.90   13.90
  17   9  -1   -9.50    7.80
  17   9  -1   -2.50    4.40
 -17   9   1   10.60   14.20
  17   9  -1    1.50   10.70
 -17   9   1   -5.90    9.90
  17   9  -1    1.40   10.10
  16  -9  -1   26.90   16.90
  16  -9  -1   42.60   12.50
  16  -9  -1   39.80   18.40
 -16   9   1   32.80   17.70
  16   9  -1   45.10    7.30
  16   9  -1   53.19   14.20
  16   9  -1   62.89   17.70
  16   9  -1   30.10   11.00
 -16   9   1   75.59   16.40
  15  -9  -1   60.59   18.40
  15  -9  -1   37.50   16.30
  15  -9  -1   76.59   13.70
 -15   9   1   26.00   12.40
  15   9  -1   42.70    6.50
 -15   9   1   64.69   19.50
  15   9  -1   46.60   11.50
  15   9  -1   50.79   13.40
  15   9  -1   72.49   18.60
  14  -9  -1   98.49   21.60
  14  -9  -1   71.09   13.40
  14  -9  -1   86.09   18.60
  14   9  -1   62.69    7.00
 -14   9   1   74.19   21.00
  14   9  -1   76.09   18.80
  14   9  -1   69.69   17.90
  14   9  -1   71.09   14.60
 -14   9   1   87.79   15.40
  14   9  -1   78.99   13.40
  13  -9  -1  262.47   31.70
  13  -9  -1  216.78   21.30
  13  -9  -1  307.07   32.10
 -13  -9   1  226.48   27.70
  13   9  -1  238.78   19.70
  13   9  -1  234.38   25.10
  13   9  -1  225.98   27.00
  13   9  -1  243.08   29.80
 -13   9   1  278.37   22.30
 -13   9   1  257.47   31.90
  12  -9  -1   21.80    9.10
  12  -9  -1    6.70   12.60
  12  -9  -1   -7.30   10.10
 -12  -9   1    4.10   10.30
  12  -9  -1   11.00   12.20
 -12   9   1   10.50    8.40
  12   9  -1   21.60   11.80
  12   9  -1    9.10    7.40
 -12   9   1   -0.20   13.00
  12   9  -1   12.40    9.50
  11  -9  -1  188.48   23.80
  11  -9  -1  247.58   27.50
  11  -9  -1  204.68   18.40
  11  -9  -1  197.58   26.30
 -11  -9   1  248.98   25.70
  11   9  -1  226.68   23.10
 -11   9   1  221.58   18.60
  11   9  -1  195.98   24.40
  11   9  -1  276.77   29.60
 -11   9   1  267.77   30.70
  11   9  -1  219.38   18.30
  10  -9  -1   38.50   10.40
  10  -9  -1   28.70   12.40
  10  -9  -1   17.50   11.60
 -10  -9   1   31.90   11.80
  10  -9  -1   51.49   15.40
  10   9  -1   47.40   10.20
 -10   9   1   26.80    8.40
 -10   9   1   32.20   14.50
  10   9  -1   36.20   11.70
  10   9  -1   21.30   10.90
 -10   9   1   39.10    6.90
  10   9  -1   29.40   12.70
 -10   9   1   37.60    7.40
 -10   9   1   20.90   12.30
   9  -9  -1  188.18   22.90
   9  -9  -1  175.18   17.80
   9  -9  -1  271.57   27.90
  -9  -9   1  168.78   20.30
   9  -9  -1  150.38   20.00
  -9   9   1  161.08   14.60
   9   9  -1  193.28   22.90
  -9   9   1  162.58   15.70
  -9   9   1  195.08   26.10
  -9   9   1  175.68   22.80
   9   9  -1  156.98   16.50
   9   9  -1  198.78   21.90
   9   9  -1  168.98   20.60
  -9   9   1  172.88   14.20
  -8  -9   1   59.89   12.50
   8  -9  -1   78.99   17.60
   8  -9  -1   49.70   12.20
   8  -9  -1   49.60   12.90
   8  -9  -1   68.79   11.90
   8   9  -1   52.79   12.60
   8   9  -1   54.99   13.00
  -8   9   1   59.09   10.10
  -8   9   1   55.79    9.00
  -8   9   1   53.09   15.70
   8   9  -1   62.99   11.20
   8   9  -1   88.69   15.00
  -8   9   1   54.29   13.00
  -8   9   1   55.59    9.50
  -7  -9   1  105.89   15.30
   7  -9  -1   87.49   18.00
   7  -9  -1  130.19   15.00
  -7  -9   1   77.99   13.20
   7  -9  -1  129.69   18.50
   7  -9  -1  104.79   15.60
  -7   9   1  112.59   11.20
   7   9  -1  149.69   15.30
  -7   9   1  123.09   13.50
   7   9  -1  110.39   16.30
   7   9  -1   99.09   15.60
  -7   9   1  133.59   21.70
   7   9  -1  101.99   15.60
  -7   9   1  116.69   17.50
   6  -9  -1  315.87   28.80
  -6  -9   1  385.56   25.50
   6  -9  -1  358.76   23.40
   6  -9  -1  381.16   27.20
   6  -9  -1  395.56   26.10
  -6  -9   1  382.86   24.40
   6   9  -1  414.16   27.90
  -6   9   1  326.97   29.90
  -6   9   1  361.16   23.10
  -6   9   1  350.86   22.40
   6   9  -1  387.26   24.00
  -6   9   1  386.76   20.10
   6   9  -1  387.66   25.80
   6   9  -1  354.66   25.70
  -6   9   1  303.37   25.70
   5  -9  -1   21.50    9.00
   5  -9  -1   10.40    8.90
   5  -9  -1   20.00   11.00
   5  -9  -1    3.60    7.90
  -5  -9   1   10.80    2.70
  -5  -9   1   15.40    8.20
  -5  -9   1    3.30    6.30
  -5   9   1   15.60    8.20
   5   9  -1   26.30    8.80
   5   9  -1    9.50    8.30
  -5   9   1    8.70   12.10
   5   9  -1    5.80    6.80
  -5   9   1   14.30    8.30
   5   9  -1    4.00    8.60
  -5   9   1   -0.40    8.40
   4  -9  -1  543.55   37.10
  -4  -9   1  597.14   30.40
  -4  -9   1  592.04   26.00
   4  -9  -1  604.14   32.50
   4  -9  -1  544.85   31.10
  -4  -9   1  597.94   32.60
   4  -9  -1  524.65   32.90
   4   9  -1  555.54   35.40
  -4   9   1  573.14   31.20
   4   9  -1  547.65   31.00
   4   9  -1  601.94   31.80
  -4   9   1  544.45   33.50
   4   9  -1  605.64   33.50
  -4   9   1  528.05   30.50
  -4   9   1  575.04   37.20
  -3  -9   1   75.79    8.10
   3  -9  -1   93.29   13.20
  -3  -9   1   80.49   15.40
   3  -9  -1   85.79   12.90
   3  -9  -1   91.59   12.40
  -3  -9   1   79.29   12.40
   3  -9  -1   81.09   17.00
   3   9  -1   78.19   12.20
   3   9  -1   96.49   13.10
   3   9  -1   78.69   15.90
   3   9  -1   82.09   10.30
  -3   9   1   93.79   13.90
  -3   9   1   84.09   12.50
  -3   9   1  102.69   18.80
  -3   9   1   80.39   15.80
  -3   9   1   91.39   12.80
  -2  -9   1   54.29    8.30
   2  -9  -1   72.49   11.50
   2  -9  -1   57.19   15.00
   2  -9  -1   49.70   10.30
   2  -9  -1   67.59   10.90
  -2  -9   1   44.00   13.60
  -2  -9   1   46.40    9.00
  -2   9   1   46.40   10.10
  -2   9   1   45.40   10.00
  -2   9   1   54.99   10.60
   2   9  -1   53.09   10.50
  -2   9   1   33.00   13.60
   2   9  -1   43.30   13.80
   2   9  -1   43.10    7.90
   2   9  -1   28.80    9.40
   1  -9  -1  -12.90    5.30
   1  -9  -1   -7.30    6.60
   1  -9  -1    2.00    7.20
   1  -9  -1   -7.70    9.60
  -1  -9   1   -0.50    5.10
  -1  -9   1    7.40    6.60
  -1  -9   1   -9.20    9.40
  -1   9   1   -2.10    5.80
  -1   9   1   -1.30    7.30
  -1   9   1   -0.90    8.10
  -1   9   1    9.40    7.60
   1   9  -1  -10.00    6.60
   1   9  -1   -3.50    9.80
   1   9  -1   -3.50    3.80
   0  -9   1   99.39   12.30
   0  -9  -1  116.19   18.60
   0  -9   1  101.19   12.70
   0  -9  -1  128.09   15.10
   0  -9  -1  105.89   11.50
   0  -9   1  112.59   17.10
   0   9   1  144.29   14.40
   0   9   1  109.29   12.40
   0   9   1  117.29   14.60
   0   9  -1   98.39   13.00
   0   9  -1   96.19    8.00
   0   9  -1  116.89   14.10
   0   9  -1  111.09   16.20
   0   9  -1  118.29   13.80
   0   9   1  108.69   18.30
   1  -9   1    2.10    6.80
   1  -9   1    0.80    6.00
  -1  -9  -1    4.30    5.00
   1  -9   1    1.20   11.00
  -1  -9  -1    0.50    6.90
  -1   9  -1    2.80    2.40
  -1   9  -1   -3.20   10.20
   1   9   1    7.50    8.10
  -1   9  -1    8.10    7.40
  -1   9  -1   11.00    7.20
   1   9   1   -6.10    7.60
   1   9   1   -0.60    4.50
   1   9   1    4.10    6.60
  -1   9  -1    2.20    7.60
  -2  -9  -1  885.71   40.40
   2  -9   1  919.41   46.00
   2  -9   1  931.21   51.89
   2  -9   1  931.01   43.90
  -2  -9  -1  929.31   45.90
   2   9   1  935.11   44.40
   2   9   1  915.41   46.50
  -2   9  -1  945.01   45.10
   2   9   1  889.91   43.00
  -2   9  -1  899.41   44.60
  -2   9  -1  904.41   44.50
   2   9   1 1033.10   51.69
  -2   9  -1  873.21   51.39
   3  -9   1   30.80   13.60
   3  -9   1   44.60    9.80
  -3  -9  -1   36.40    5.10
   3  -9   1   35.20    8.20
  -3  -9  -1   39.50   10.60
   3  -9   1   25.00    9.80
   3   9   1   27.30   12.10
  -3   9  -1   27.30    8.80
   3   9   1   40.10    8.50
  -3   9  -1   35.30    9.10
  -3   9  -1   42.00    9.50
  -3   9  -1   51.19   14.00
   3   9   1   52.39   11.50
   4  -9   1   11.20   11.80
   4  -9   1   10.40    6.80
   4  -9   1    9.20    9.10
   4  -9   1   12.70    8.60
  -4  -9  -1    1.20    7.30
  -4  -9  -1    6.70    2.20
   4   9   1    7.80    7.70
  -4   9  -1    3.10   12.60
   4   9   1   13.10   10.10
  -4   9  -1    4.70    7.80
  -4   9  -1   -0.40    7.50
  -4   9  -1    5.40    7.60
   4   9   1    7.00    7.10
   5  -9   1   82.49   18.10
   5  -9   1  143.79   15.30
   5  -9   1  117.39   15.70
   5  -9   1   97.49   12.10
  -5  -9  -1  106.09   14.80
   5   9   1   99.69   14.10
  -5   9  -1  134.69   14.20
   5   9   1   87.79   14.60
  -5   9  -1  123.79   21.10
   5   9   1  141.79   18.80
   6  -9   1   15.00    7.50
  -6  -9  -1   11.70    8.80
   6  -9   1   12.50    7.80
   6  -9   1    7.10    9.20
   6  -9   1    3.80   10.50
   6   9   1   24.80   10.10
  -6   9  -1   13.20    7.50
   6   9   1    5.40    8.20
  -6   9  -1   16.80    7.50
  -6   9  -1    7.70   12.60
  -6   9  -1   17.40    4.30
  -7  -9  -1  319.37   23.60
   7  -9   1  265.77   20.80
   7  -9   1  273.17   30.00
   7  -9   1  267.97   27.20
   7  -9   1  294.87   20.10
  -7   9  -1  302.57   19.10
  -7   9  -1  308.17   19.50
   7   9   1  360.86   25.50
  -7   9  -1  343.77   30.70
  -7   9  -1  312.47   17.40
   7   9   1  286.17   23.90
   8  -9   1  323.17   23.90
   8  -9   1  344.07   27.90
   8  -9   1  341.47   31.10
  -8  -9  -1  362.16   26.60
   8  -9   1  335.47   22.70
  -8   9  -1  360.06   37.10
  -8   9  -1  350.86   19.90
  -8   9  -1  358.46   20.40
   8   9   1  341.87   27.00
   8   9   1  348.07   26.60
  -9  -9  -1  429.76   29.60
   9  -9   1  385.16   27.00
   9  -9   1  371.96   32.90
   9  -9   1  390.06   30.70
   9  -9   1  396.96   24.90
   9   9   1  362.36   28.80
   9   9   1  345.17   28.80
  -9   9  -1  421.06   23.40
  -9   9  -1  394.96   19.50
  -9   9  -1  386.16   19.80
  -9   9  -1  382.06   33.70
  10  -9   1  362.66   28.10
  10  -9   1  360.16   31.30
  10  -9   1  369.56   33.50
  10  -9   1  414.66   25.60
  10   9   1  412.16   30.40
  10   9   1  408.26   31.50
 -10   9  -1  441.26   36.90
  11  -9   1  401.26   35.20
  11  -9   1  429.96   30.60
  11  -9   1  364.66   25.50
  11  -9   1  381.46   31.90
 -11   9  -1  464.25   38.80
  11   9   1  390.46   24.50
  11   9   1  418.16   33.10
  11   9   1  465.65   32.70
  12  -9   1   95.29   17.00
  12  -9   1   76.39   19.30
  12  -9   1  108.79   20.20
  12  -9   1   61.09   11.80
  12   9   1   55.29   14.80
  12   9   1   69.89   11.60
 -12   9  -1   37.20   17.00
  12   9   1  112.69   21.20
  13  -9   1   70.69   20.20
  13  -9   1   64.99   12.30
  13  -9   1   54.49   16.90
  13   9   1   66.79    5.50
 -13   9  -1   72.09   20.90
  13   9   1   51.89   16.00
  13   9   1   80.59   12.00
  13   9   1   69.99   17.30
  14  -9   1    5.20    8.80
  14  -9   1    1.40   14.60
  14  -9   1   32.90   25.30
  14   9   1   17.90    4.00
  14   9   1   14.40    8.20
 -14   9  -1    3.50   13.60
  14   9   1   28.10   14.80
  15  -9   1   14.70    9.90
  15  -9   1    2.00   14.90
  15  -9   1   -4.30   11.90
 -15   9  -1   23.40   16.20
  15   9   1    7.00    4.10
  15   9   1   11.80   12.20
  15   9   1    3.00    7.40
  16  -9   1    0.00    8.90
  16  -9   1    0.20   13.60
  16  -9   1  -13.40   13.50
 -16   9  -1    8.50   15.40
  16   9   1   -0.70    3.90
  16   9   1   11.10    8.40
  16   9   1    4.90   12.90
  17  -9   1   66.09   21.40
  17  -9   1   29.00   17.30
  17  -9   1   30.10   11.50
 -17   9  -1   55.49   34.70
  17   9   1   34.80    6.70
  17   9   1   45.90   17.00
  17   9   1   40.00   16.50
  17   9   1   62.69   12.00
  18  -9   1    0.30    9.70
  18  -9   1   -0.30   13.90
  18  -9   1  -20.50   13.40
  18   9   1   10.50   14.00
  18   9   1  -19.30   10.50
  18   9   1    1.30    5.00
  18   9   1   32.50   15.80
  18   9   1  -12.20    7.60
  19  -9   1   73.39   21.60
  19  -9   1   92.19   17.10
  19  -9   1  100.19   25.00
  19   9   1   81.49   14.80
  19   9   1   56.49    8.70
  19   9   1  114.99   26.10
  19   9   1   36.40   18.10
  19   9   1  105.09   23.80
  19 -10  -1  133.29   19.00
  19 -10  -1   91.89   24.20
  19 -10  -1   36.00   21.60
  19 -10  -1   73.89   22.60
  19  10  -1   75.59   21.30
  19  10  -1   87.09   16.00
  19  10  -1   81.79   17.70
  19  10  -1   65.89   15.70
  18 -10  -1   59.19   21.00
  18 -10  -1   33.50   19.40
  18 -10  -1   31.90   17.40
  18 -10  -1   62.79   14.50
  18  10  -1   50.79   14.70
  18  10  -1   26.60   17.40
  18  10  -1   39.90   14.30
  18  10  -1   75.69   14.60
 -18  10   1   14.50   16.60
  17 -10  -1   93.99   22.00
  17 -10  -1   78.79   22.80
  17 -10  -1   87.99   23.60
  17 -10  -1  142.49   19.10
  17  10  -1  135.59   24.70
 -17  10   1  110.79   24.90
  17  10  -1  132.39   17.40
  17  10  -1  136.89   20.10
  16 -10  -1   36.40   18.60
  16 -10  -1   -5.90   13.70
  16 -10  -1   13.80   14.60
  16 -10  -1   19.80   11.30
  16  10  -1   12.00   11.20
 -16  10   1    1.50    9.80
  16  10  -1   35.70   15.80
  16  10  -1    2.90    9.10
 -16  10   1   22.80   16.00
  15 -10  -1   84.99   22.20
  15 -10  -1   68.39   19.10
  15 -10  -1   53.29   13.30
  15 -10  -1   71.59   19.10
  15  10  -1   44.70   14.00
  15  10  -1   79.99   21.10
  15  10  -1   39.00   12.00
 -15  10   1   60.59   19.80
  15  10  -1   76.99   18.70
 -15  10   1   39.20   13.30
  14 -10  -1    0.70    9.20
  14 -10  -1   15.00   14.90
  14 -10  -1  -14.00   10.60
  14 -10  -1   15.60   13.90
  14  10  -1   -3.70    8.90
 -14  10   1    1.20   13.90
  14  10  -1    5.20   19.80
  14  10  -1   -4.50    9.90
  14  10  -1    2.90    7.90
 -14  10   1    7.70    9.20
  13 -10  -1   64.99   17.20
  13 -10  -1   96.29   15.20
  13 -10  -1  114.79   22.00
  13 -10  -1  122.29   22.10
  13  10  -1   84.99   14.00
  13  10  -1   92.29   21.00
 -13  10   1  135.69   25.10
 -13  10   1   99.29   15.10
  13  10  -1  107.29   19.70
  13  10  -1  105.19   17.90
  12 -10  -1    3.40   12.70
  12 -10  -1   12.40    9.40
  12 -10  -1   18.20   12.10
  12 -10  -1   28.00   14.10
 -12  10   1   12.90    8.10
  12  10  -1   12.00   10.30
  12  10  -1    2.50    7.70
  12  10  -1    3.00    8.90
 -12  10   1    7.50   13.70
  12  10  -1    9.20   10.90
  11 -10  -1   -9.00    7.40
 -11 -10   1  -10.60    7.90
  11 -10  -1    2.30    9.70
  11 -10  -1    0.40   12.10
  11 -10  -1    1.20    9.70
 -11  10   1   -3.30    4.50
  11  10  -1   -1.20    9.60
 -11  10   1    9.80   13.00
  11  10  -1   -4.00    8.90
  11  10  -1    4.70    7.90
  11  10  -1   14.70    9.80
 -11  10   1   -1.20    4.80
 -11  10   1    8.20    7.00
  10 -10  -1    6.10   11.90
 -10 -10   1   17.80   10.80
  10 -10  -1    3.80    7.70
  10 -10  -1   -2.50    9.90
  10 -10  -1   15.20   11.10
 -10  10   1   -8.50    5.60
  10  10  -1   22.00   11.90
  10  10  -1   14.80   11.20
 -10  10   1    9.30   10.30
  10  10  -1   -5.00    6.60
 -10  10   1   11.50   13.30
 -10  10   1   12.10    7.90
  10  10  -1   12.90    9.90
 -10  10   1   17.20    7.60
   9 -10  -1   50.59   13.00
   9 -10  -1   58.69   17.30
   9 -10  -1   69.39   12.50
   9 -10  -1   77.79   15.50
  -9 -10   1   57.99   13.10
  -9  10   1   43.90    8.50
  -9  10   1   66.69   11.00
  -9  10   1   45.60   14.50
  -9  10   1   53.79    9.60
   9  10  -1   75.79   15.30
  -9  10   1   24.30   14.90
   9  10  -1   66.69   11.70
   9  10  -1   40.40   11.60
   9  10  -1   45.90   13.20
  -8 -10   1   -5.40    7.00
   8 -10  -1    2.40    7.10
   8 -10  -1   11.30   11.10
  -8 -10   1   -0.90    7.40
   8 -10  -1    2.70    9.80
   8 -10  -1    9.40    9.30
  -8  10   1    2.90    5.00
   8  10  -1    1.80    7.80
  -8  10   1    0.50    9.30
  -8  10   1    5.70    7.30
   8  10  -1   -2.70    8.50
   8  10  -1   -1.70    7.90
  -8  10   1   11.00    7.60
  -8  10   1  -12.40    8.90
   8  10  -1   -3.80    7.20
   7 -10  -1  159.88   24.40
   7 -10  -1  162.38   17.20
  -7 -10   1  179.78   18.50
   7 -10  -1  145.29   18.10
   7 -10  -1  173.38   21.00
  -7 -10   1  159.08   18.30
  -7  10   1  174.18   17.00
   7  10  -1  172.18   19.90
   7  10  -1  139.69   17.60
  -7  10   1  158.78   16.00
   7  10  -1  176.18   17.50
  -7  10   1  145.49   19.40
   7  10  -1  197.88   21.90
  -7  10   1  152.18   24.80
  -7  10   1  156.28   12.30
   6 -10  -1   13.90   11.40
  -6 -10   1    8.10    8.10
   6 -10  -1    5.90    8.00
   6 -10  -1    9.80    8.70
  -6 -10   1    9.60    7.40
   6 -10  -1    2.40    8.40
   6  10  -1    1.50    9.50
  -6  10   1   -3.60   10.40
  -6  10   1    6.90    7.60
   6  10  -1   13.00    9.50
  -6  10   1    1.50    7.90
   6  10  -1   14.40    7.70
  -6  10   1   13.00    4.90
  -6  10   1  -14.50    7.10
   6  10  -1    1.00    7.20
   5 -10  -1  306.67   22.10
  -5 -10   1  312.17   14.40
   5 -10  -1  309.57   26.30
   5 -10  -1  262.87   20.60
   5 -10  -1  282.37   23.20
  -5 -10   1  307.07   22.40
  -5  10   1  269.27   29.90
   5  10  -1  288.77   21.00
   5  10  -1  291.07   22.90
  -5  10   1  285.37   23.60
   5  10  -1  315.77   25.80
  -5  10   1  315.97   25.00
  -5  10   1  293.37   21.50
   5  10  -1  286.07   21.10
  -5  10   1  270.37   21.30
   4 -10  -1  421.16   25.90
  -4 -10   1  379.46   19.00
  -4 -10   1  367.56   25.10
   4 -10  -1  400.76   24.80
   4 -10  -1  371.86   26.20
   4 -10  -1  358.46   30.60
  -4  10   1  361.76   29.50
  -4  10   1  369.76   24.30
  -4  10   1  390.36   24.50
  -4  10   1  370.06   26.60
   4  10  -1  363.76   24.50
   4  10  -1  385.56   26.40
  -4  10   1  341.47   26.00
   4  10  -1  382.46   29.10
   4  10  -1  402.26   24.50
   3 -10  -1 2267.17  100.09
  -3 -10   1 2360.46  106.19
   3 -10  -1 2326.27  101.69
  -3 -10   1 2364.96   96.09
   3 -10  -1 2376.16  101.29
   3 -10  -1 2428.16  107.99
  -3 -10   1 2378.76  101.19
  -3  10   1 2296.77   99.89
  -3  10   1 2291.37  102.59
   3  10  -1 2292.27  105.89
   3  10  -1 2347.77  100.89
   3  10  -1 2195.48   98.19
  -3  10   1 2167.48  107.59
  -3  10   1 2287.27  100.49
  -3  10   1 2441.66  102.59
   3  10  -1 2247.68  101.59
   2 -10  -1    3.70    7.50
  -2 -10   1    9.40    7.80
  -2 -10   1   -4.50    4.90
   2 -10  -1   -1.10    5.50
  -2 -10   1    6.50   10.00
   2 -10  -1   -1.50    7.00
   2 -10  -1    7.80    8.70
  -2  10   1   -2.40    8.10
  -2  10   1   12.70    8.10
   2  10  -1    6.50    5.80
   2  10  -1   11.10    8.60
   2  10  -1   10.20   11.00
  -2  10   1   -1.40    7.40
  -2  10   1    4.40    8.80
  -2  10   1   -2.20    7.40
   2  10  -1    5.60    6.50
   1 -10  -1 3212.78  129.89
  -1 -10   1 3053.09  128.29
   1 -10  -1 3119.89  128.09
  -1 -10   1 3015.60  126.59
   1 -10  -1 3031.60  135.39
  -1 -10   1 2988.00  135.09
   1  10  -1 3025.10  128.29
  -1  10   1 3156.38  128.39
  -1  10   1 2957.50  128.69
  -1  10   1 3030.90  128.29
   1  10  -1 2898.91  134.39
   1  10  -1 3130.79  129.29
   1  10  -1 3062.09  129.49
  -1  10   1 3054.89  136.29
  -1  10   1 3066.59  130.49
   1  10  -1 2898.61  123.99
   0 -10  -1  112.49   18.60
   0 -10   1  151.08   20.70
   0 -10   1  123.69   14.20
   0 -10  -1  148.09   16.50
   0 -10  -1  107.89   12.50
   0 -10   1  138.39   14.70
   0  10   1  120.29   14.70
   0  10  -1  108.99   14.40
   0  10  -1  153.28   21.10
   0  10   1  119.49   15.60
   0  10  -1  136.79   15.30
   0  10   1  100.09   12.00
   0  10  -1  120.29    9.10
   0  10   1  148.19   21.30
   0  10  -1  135.09   15.80
  -1 -10  -1 1383.96   62.39
  -1 -10  -1 1309.07   57.89
   1 -10   1 1373.86   60.49
   1 -10   1 1324.67   61.39
   1 -10   1 1317.67   68.29
  -1  10  -1 1291.07   60.39
   1  10   1 1254.27   57.49
   1  10   1 1393.66   63.19
  -1  10  -1 1329.07   68.39
  -1  10  -1 1279.97   53.59
   1  10   1 1312.07   60.59
  -1  10  -1 1298.97   61.29
   1  10   1 1254.77   66.89
   2 -10   1  111.19   13.10
  -2 -10  -1  112.39   10.00
  -2 -10  -1   81.79   13.70
   2 -10   1  111.29   19.20
   2 -10   1  123.09   15.40
  -2  10  -1  117.09   14.90
  -2  10  -1  133.79   14.90
   2  10   1  110.09   12.40
   2  10   1  110.79   18.70
   2  10   1  113.09   15.20
  -2  10  -1  125.49   21.00
   2  10   1  115.79   14.60
  -2  10  -1  119.09   14.90
  -3 -10  -1  327.37   24.00
   3 -10   1  363.96   25.30
   3 -10   1  351.16   30.10
  -3 -10  -1  354.46   17.70
   3 -10   1  367.66   22.40
   3  10   1  324.27   21.50
  -3  10  -1  327.97   22.60
   3  10   1  311.47   27.60
   3  10   1  334.17   24.80
  -3  10  -1  351.36   23.60
  -3  10  -1  383.96   31.50
   3  10   1  334.07   22.30
  -3  10  -1  343.87   22.60
  -4 -10  -1    1.40    6.90
   4 -10   1   -7.40    6.70
   4 -10   1    3.00    6.40
   4 -10   1   -8.20    6.20
  -4 -10  -1   -0.50    2.40
   4 -10   1   -6.20    9.80
  -4  10  -1   10.10    7.40
   4  10   1    0.20    6.70
  -4  10  -1    4.40    8.20
   4  10   1   -7.90    6.90
  -4  10  -1   -6.10    6.10
   4  10   1    5.80   10.50
  -4  10  -1    6.90   11.50
   5 -10   1   91.99   13.10
   5 -10   1   96.89   15.50
   5 -10   1   87.89   12.10
   5 -10   1   99.49   20.10
  -5 -10  -1   64.29   13.00
  -5  10  -1  120.99   14.40
   5  10   1  103.29   17.70
  -5  10  -1  113.29   19.90
   5  10   1  104.39   15.30
  -5  10  -1   72.09   11.80
   5  10   1   74.09   12.70
   6 -10   1    7.20    7.50
  -6 -10  -1   10.20    8.60
   6 -10   1   13.70   12.50
   6 -10   1   10.00    9.40
   6 -10   1   11.90    8.40
  -6  10  -1   26.30   14.30
  -6  10  -1   25.80    8.30
   6  10   1   10.00    7.50
  -6  10  -1   10.50    7.50
   6  10   1   20.00   11.30
   6  10   1   21.70    9.60
  -7 -10  -1    3.20    6.90
   7 -10   1   22.90   11.70
   7 -10   1    5.50    7.00
   7 -10   1   18.60    9.40
   7 -10   1    3.90    7.50
   7  10   1   24.40   11.20
  -7  10  -1   14.20    7.30
   7  10   1   21.30   10.20
  -7  10  -1   -5.90   11.80
   7  10   1   23.50   10.00
   8 -10   1   25.20   12.00
   8 -10   1   51.49   11.10
   8 -10   1   44.30   11.10
  -8 -10  -1   41.00   11.70
   8 -10   1   52.99   17.80
   8  10   1   30.90   11.50
  -8  10  -1   26.40    8.10
   8  10   1   24.70   10.60
  -8  10  -1   32.10    8.10
  -8  10  -1   29.40   14.70
   9 -10   1   10.60   12.10
   9 -10   1   14.10    9.20
   9 -10   1    3.60    7.90
   9 -10   1    4.20   10.20
  -9 -10  -1    2.40    7.40
   9  10   1    8.30    9.90
  -9  10  -1    0.40    5.80
   9  10   1   -2.90    7.90
  -9  10  -1   21.00   14.70
  10 -10   1   75.89   13.20
  10 -10   1   61.39   18.40
  10 -10   1   56.59   15.60
  10 -10   1   61.89   13.30
  10  10   1   71.59   16.70
 -10  10  -1   55.69    6.20
 -10  10  -1   84.09   20.20
 -10  10  -1   58.59    6.00
  10  10   1   57.09   14.80
  11 -10   1    7.50   10.00
  11 -10   1   -7.30    7.20
  11 -10   1   53.89   19.00
  11 -10   1   20.60   12.50
 -11  10  -1   25.80   16.40
  11  10   1   14.70   11.20
  11  10   1    0.40    7.30
  12 -10   1   55.99   14.30
  12 -10   1   25.00   13.80
  12 -10   1   55.79   19.10
  12 -10   1   50.19   11.60
  12  10   1   25.70   14.30
  12  10   1   53.99   15.00
  12  10   1   47.90   11.20
 -12  10  -1   56.69   20.10
  13 -10   1  159.08   25.80
  13 -10   1  146.79   27.00
  13 -10   1   98.49   18.50
  13 -10   1  116.99   16.50
  13  10   1  108.79   15.10
  13  10   1  111.69   20.60
  13  10   1  133.09   23.50
 -13  10  -1  122.69   24.60
  14 -10   1  167.28   26.30
  14 -10   1  120.69   20.80
  14 -10   1  165.38   28.50
  14 -10   1  143.39   18.00
  14  10   1  109.69   22.70
 -14  10  -1  133.39   27.10
  14  10   1  160.38   23.80
  14  10   1  132.59   16.50
  15 -10   1   77.29   22.40
  15 -10   1   85.09   15.20
  15 -10   1   70.99   21.00
  15 -10   1  101.19   20.20
 -15  10  -1  100.39   23.80
  15  10   1  101.69   21.20
  15  10   1   88.49   14.10
  16 -10   1  116.19   26.90
  16 -10   1  131.69   23.20
  16 -10   1  124.49   25.40
  16 -10   1  123.99   17.90
  16  10   1  166.18   18.10
  16  10   1  128.89   24.90
  17 -10   1    9.30   11.00
  17 -10   1   -3.00   14.10
  17 -10   1    6.80   16.40
  17 -10   1   -1.20   15.00
  17  10   1    7.60   11.50
  17  10   1    9.70    9.50
  17  10   1   -3.50   11.20
 -17  10  -1   13.60   17.10
  18 -10   1  127.89   25.70
  18 -10   1  132.09   26.70
  18 -10   1   79.99   21.80
  18 -10   1  170.38   20.20
  18  10   1  162.58   27.20
  18  10   1  146.99   18.10
  18  10   1  162.78   29.40
  18  10   1  111.99   22.60
  19 -10   1    7.10   12.50
  19 -10   1   -7.20   28.80
  19 -10   1   13.00   19.10
  19 -10   1    8.20   16.00
  19  10   1   10.60   15.50
  19  10   1    6.20    8.30
  19  10   1   -7.40    8.40
  19  10   1    9.50   14.90
  19 -11  -1   64.09   21.30
  19 -11  -1  103.29   24.90
  19 -11  -1   42.90   22.40
  19  11  -1   63.29   16.80
  19  11  -1   85.39   18.80
  19  11  -1   67.59   15.70
  19  11  -1   60.19   20.70
 -19  11   1   70.59   23.40
  18 -11  -1   35.20   18.00
  18 -11  -1   22.20   13.50
  18 -11  -1   13.80   17.20
  18 -11  -1    6.30   18.40
  18  11  -1   26.50   13.90
  18  11  -1    7.30   10.90
 -18  11   1   13.60   17.10
  18  11  -1   35.20   14.90
  18  11  -1   21.50   17.60
  17 -11  -1   59.69   22.20
  17 -11  -1   80.49   21.80
  17 -11  -1   73.49   21.10
  17 -11  -1   83.49   17.20
 -17  11   1   33.70   33.30
  17  11  -1   75.59   20.40
  17  11  -1  100.29   18.80
  17  11  -1  105.59   16.60
  16 -11  -1   59.09   14.80
  16 -11  -1   73.29   23.60
  16 -11  -1   54.39   19.70
  16 -11  -1   59.99   19.80
  16  11  -1   91.09   15.30
 -16  11   1   70.89   15.90
 -16  11   1   80.19   20.40
  16  11  -1   78.09   17.20
  16  11  -1   34.00   17.80
  16  11  -1   79.09   19.40
  15 -11  -1  199.78   30.40
  15 -11  -1  288.17   35.80
  15 -11  -1  246.88   30.70
  15 -11  -1  280.77   24.40
  15  11  -1  279.27   33.60
  15  11  -1  288.37   29.50
  15  11  -1  272.17   23.50
 -15  11   1  279.97   36.80
 -15  11   1  287.67   27.60
  14 -11  -1   13.70   10.80
  14 -11  -1  -12.30   12.20
  14 -11  -1   12.10   13.30
  14 -11  -1    9.80   12.20
  14  11  -1   24.40   13.50
 -14  11   1   -2.40    8.50
 -14  11   1    5.80   14.70
  14  11  -1   12.00   13.80
  14  11  -1    6.10   11.00
  14  11  -1   26.40   10.50
  13 -11  -1  255.77   29.40
  13 -11  -1  267.77   39.50
  13 -11  -1  323.47   25.10
  13 -11  -1  332.67   37.60
  13  11  -1  294.27   23.40
  13  11  -1  290.47   29.90
  13  11  -1  250.87   31.60
  13  11  -1  283.47   32.50
 -13  11   1  346.87   38.40
 -13  11   1  293.37   22.80
  12 -11  -1   51.49   16.30
  12 -11  -1   95.99   21.50
  12 -11  -1   96.79   14.50
  12 -11  -1   64.09   16.20
 -12  11   1   76.59   10.10
  12  11  -1  110.89   18.70
 -12  11   1   62.99   20.40
 -12  11   1   70.29    7.00
  12  11  -1   91.39   18.80
  12  11  -1   96.49   18.00
 -12  11   1  100.49   13.80
  12  11  -1   67.09   13.40
  11 -11  -1  223.08   22.60
  11 -11  -1  206.58   25.10
  11 -11  -1  228.98   27.20
  11 -11  -1  222.58   30.80
 -11  11   1  225.48   18.20
  11  11  -1  193.18   25.70
  11  11  -1  253.17   27.70
 -11  11   1  248.28   33.00
 -11  11   1  225.28   16.10
  11  11  -1  237.48   22.60
  11  11  -1  256.47   28.60
  10 -11  -1  352.86   36.70
  10 -11  -1  311.47   32.70
  10 -11  -1  306.67   26.90
  10 -11  -1  327.27   23.60
 -10  11   1  329.17   36.60
  10  11  -1  285.97   30.50
  10  11  -1  285.27   26.50
  10  11  -1  318.87   23.60
 -10  11   1  316.37   21.80
 -10  11   1  321.87   20.80
  10  11  -1  314.07   26.80
   9 -11  -1  321.67   34.00
   9 -11  -1  276.77   22.70
   9 -11  -1  338.07   27.70
   9 -11  -1  285.07   25.20
  -9  11   1  347.97   21.90
   9  11  -1  382.16   28.70
   9  11  -1  376.86   28.20
  -9  11   1  313.27   19.90
  -9  11   1  289.37   30.80
  -9  11   1  293.87   33.80
   9  11  -1  314.07   27.80
   9  11  -1  346.17   24.00
   8 -11  -1  237.08   29.30
   8 -11  -1  239.18   25.80
  -8 -11   1  265.07   22.90
   8 -11  -1  220.18   23.20
   8 -11  -1  274.57   20.50
  -8  11   1  224.78   15.60
  -8  11   1  239.28   18.90
   8  11  -1  244.38   25.30
   8  11  -1  268.67   27.40
  -8  11   1  210.88   25.70
   8  11  -1  244.48   24.50
  -8  11   1  273.07   32.40
  -8  11   1  242.58   19.00
   8  11  -1  224.98   19.30
   7 -11  -1   48.30   15.80
   7 -11  -1   39.70   12.80
  -7 -11   1   72.39   13.70
   7 -11  -1   45.20   11.80
   7 -11  -1   47.10   11.30
  -7  11   1   60.89   11.80
  -7  11   1   22.60   14.20
  -7  11   1   29.80    9.40
  -7  11   1   54.29    7.30
   7  11  -1   76.19   15.50
   7  11  -1   46.50   11.50
   7  11  -1   51.29   12.00
  -7  11   1   53.99   13.00
   7  11  -1   72.29   14.30
   6 -11  -1  144.49   17.40
  -6 -11   1  165.98   19.30
   6 -11  -1  164.48   18.00
   6 -11  -1  162.78   19.90
   6 -11  -1  162.18   24.00
  -6  11   1  124.09   15.30
   6  11  -1  127.99   17.00
  -6  11   1  151.38   10.80
   6  11  -1  131.89   20.10
  -6  11   1  138.69   19.00
   6  11  -1  146.29   17.00
  -6  11   1  152.18   24.20
   6  11  -1  130.59   17.90
  -6  11   1  133.49   15.80
   5 -11  -1   40.30   10.50
   5 -11  -1   17.40    9.40
  -5 -11   1   40.90    5.00
   5 -11  -1   43.60   11.80
  -5 -11   1   29.60    9.40
   5 -11  -1   47.10   13.10
   5  11  -1   30.50   11.10
  -5  11   1   18.00   11.20
  -5  11   1   24.50    9.20
  -5  11   1   14.30    9.90
   5  11  -1   31.60    9.40
   5  11  -1   54.39   14.40
   5  11  -1   26.70    9.50
  -5  11   1   47.90   15.80
  -5  11   1   32.50    9.70
   4 -11  -1  223.08   19.50
   4 -11  -1  254.17   24.00
   4 -11  -1  226.78   27.50
  -4 -11   1  215.08   19.30
   4 -11  -1  229.78   19.30
  -4 -11   1  238.48   14.10
   4  11  -1  286.57   22.10
   4  11  -1  236.28   18.70
  -4  11   1  251.97   28.90
   4  11  -1  219.88   25.50
  -4  11   1  243.68   23.70
  -4  11   1  210.48   22.50
   4  11  -1  249.48   19.90
  -4  11   1  226.48   20.00
  -4  11   1  247.68   19.80
  -3 -11   1   40.80    7.40
  -3 -11   1   49.80   13.30
   3 -11  -1   85.99   13.60
  -3 -11   1   65.59   12.00
   3 -11  -1   60.89   12.00
   3 -11  -1   64.99   12.50
   3 -11  -1   42.00   14.30
   3  11  -1   38.40   10.60
  -3  11   1   44.50   11.40
   3  11  -1   59.19   12.70
   3  11  -1   52.29    9.60
  -3  11   1   56.59   12.40
   3  11  -1   67.69   16.50
  -3  11   1   37.10   15.10
  -3  11   1   50.89   11.60
  -3  11   1   50.99   12.40
   2 -11  -1  435.76   27.20
  -2 -11   1  375.86   32.20
   2 -11  -1  392.96   32.50
   2 -11  -1  427.16   27.80
  -2 -11   1  459.15   27.70
   2 -11  -1  412.76   27.00
  -2 -11   1  452.25   24.30
  -2  11   1  432.06   27.60
  -2  11   1  443.96   28.80
   2  11  -1  416.46   23.70
   2  11  -1  436.56   28.20
  -2  11   1  453.75   34.80
  -2  11   1  429.96   26.80
  -2  11   1  441.46   27.30
   2  11  -1  406.26   27.30
   2  11  -1  413.36   32.60
  -1 -11   1    5.30    7.80
   1 -11  -1    7.40    8.10
   1 -11  -1   12.10    8.30
  -1 -11   1   13.80    7.60
  -1 -11   1   20.90   11.80
   1 -11  -1   17.50   12.50
   1  11  -1   15.40    9.10
   1  11  -1   25.90    9.40
   1  11  -1   20.20    8.30
  -1  11   1   31.70   10.70
  -1  11   1    8.90    8.70
   1  11  -1   15.80    5.40
  -1  11   1    9.00   12.90
   1  11  -1    1.60   11.50
  -1  11   1   13.30    8.80
  -1  11   1   23.30    8.00
   0 -11  -1   49.00    9.70
   0 -11  -1   41.30   10.50
   0 -11   1   18.20    9.10
   0 -11   1   14.40   13.60
   0 -11  -1   45.30   14.90
   0 -11   1   29.40    9.10
   0  11   1   28.60   10.30
   0  11  -1   11.20   11.10
   0  11  -1   46.90   10.80
   0  11  -1   42.50    5.90
   0  11  -1   45.60   11.00
   0  11   1   49.50   11.30
   0  11  -1   27.00    9.70
   0  11   1   51.19   15.40
   0  11   1   21.80    9.30
  -1 -11  -1    4.30    6.00
   1 -11   1    0.60   11.30
  -1 -11  -1    1.80    7.80
   1 -11   1    2.20    7.00
   1 -11   1    7.10    7.10
  -1  11  -1  -11.20   10.10
  -1  11  -1    9.30    8.20
   1  11   1    8.50    5.80
  -1  11  -1    5.70    7.70
  -1  11  -1    6.60    3.00
   1  11   1   14.50    9.00
   1  11   1   16.50    8.70
   1  11   1    3.10   10.80
  -1  11  -1    3.40    8.20
  -2 -11  -1  -11.50    6.40
   2 -11   1    5.50    9.70
   2 -11   1   -0.20    6.10
  -2 -11  -1    1.60    4.70
   2 -11   1  -10.60    6.80
  -2  11  -1    9.10   12.00
  -2  11  -1   -5.60    7.20
  -2  11  -1    9.80    8.40
   2  11   1   -4.90    6.70
   2  11   1   10.00    8.50
  -2  11  -1   -2.20    7.40
   2  11   1    0.40   10.40
   2  11   1    7.80    5.80
   3 -11   1  218.18   17.90
   3 -11   1  244.78   21.10
   3 -11   1  240.98   27.80
  -3 -11  -1  217.18   13.80
  -3 -11  -1  246.28   20.50
   3  11   1  232.98   27.00
  -3  11  -1  264.67   19.50
  -3  11  -1  281.17   29.90
   3  11   1  246.28   21.50
  -3  11  -1  260.17   19.90
  -3  11  -1  221.68   19.90
   3  11   1  222.08   17.30
   3  11   1  209.28   18.10
   4 -11   1   26.20    9.20
   4 -11   1   15.80   10.00
   4 -11   1    7.10   12.40
  -4 -11  -1   31.80   10.20
  -4 -11  -1   24.70    4.20
   4 -11   1   27.60    8.30
  -4  11  -1   24.30    9.90
   4  11   1   31.80    8.80
  -4  11  -1   28.40    9.30
  -4  11  -1   20.80    9.80
   4  11   1   32.20   11.00
   4  11   1   28.10   13.40
  -4  11  -1   13.30   13.00
  -5 -11  -1   72.99   13.40
   5 -11   1   76.99   12.20
   5 -11   1   77.29   12.90
   5 -11   1   75.99   14.00
   5 -11   1  103.49   19.50
  -5  11  -1   68.79   19.00
  -5  11  -1   81.49   12.30
   5  11   1   89.39   15.10
  -5  11  -1   60.39   13.20
   5  11   1   60.29   15.80
   5  11   1   69.39   12.60
  -5  11  -1   83.39   13.40
   6 -11   1  224.68   20.10
   6 -11   1  257.97   26.90
   6 -11   1  292.17   21.00
   6 -11   1  275.07   31.90
  -6 -11  -1  312.27   24.20
  -6  11  -1  290.77   20.70
  -6  11  -1  261.17   20.20
   6  11   1  294.47   29.90
   6  11   1  283.67   24.20
  -6  11  -1  269.57   31.60
   6  11   1  292.07   22.70
  -7 -11  -1  247.88   21.70
   7 -11   1  213.88   18.70
   7 -11   1  235.58   25.50
   7 -11   1  192.88   27.40
   7 -11   1  236.78   19.80
   7  11   1  166.18   24.00
  -7  11  -1  211.88   18.00
  -7  11  -1  244.98   18.40
   7  11   1  206.98   22.90
  -7  11  -1  244.38   30.60
   7  11   1  230.48   24.80
   8 -11   1  143.89   17.40
   8 -11   1  165.28   22.50
   8 -11   1  157.48   17.30
   8 -11   1  165.18   25.10
  -8 -11  -1  145.39   19.30
  -8  11  -1  151.18   25.00
  -8  11  -1  143.69   15.10
   8  11   1  125.19   19.70
   8  11   1  121.99   18.30
   8  11   1  174.48   23.50
   9 -11   1   11.30   10.60
  -9 -11  -1   -3.70    8.10
   9 -11   1   31.90   16.30
   9 -11   1   28.60   10.20
   9 -11   1   10.00    8.90
   9  11   1   37.00   12.20
  -9  11  -1   18.60    7.90
   9  11   1   16.10   11.40
  -9  11  -1   17.80   15.60
  -9  11  -1   24.00    7.90
   9  11   1    6.60   11.10
  10 -11   1  343.27   26.20
  10 -11   1  413.26   26.30
  10 -11   1  384.66   40.00
  10 -11   1  308.07   33.20
 -10  11  -1  296.47   36.50
  10  11   1  326.77   29.20
 -10  11  -1  348.67   19.70
  10  11   1  316.77   29.20
  10  11   1  410.16   31.80
  10  11   1  344.17   24.20
 -10  11  -1  329.57   25.40
  11 -11   1   -2.20    7.70
  11 -11   1   15.00   14.80
  11 -11   1   -5.20    8.30
  11 -11   1   -8.70   10.40
  11  11   1    8.40   11.70
 -11  11  -1  -18.40   11.70
  11  11   1    8.00   11.00
  11  11   1   15.80    9.20
  12 -11   1  270.07   31.60
  12 -11   1  229.38   33.20
  12 -11   1  211.08   24.00
  12 -11   1  242.68   23.40
  12  11   1  237.08   28.70
  12  11   1  220.18   21.50
  12  11   1  249.18   30.40
 -12  11  -1  257.47   34.90
  13 -11   1   73.89   16.50
  13 -11   1  101.09   25.20
  13 -11   1   71.29   20.10
  13 -11   1   83.59   14.90
  13  11   1   79.89   13.90
  13  11   1   83.19   20.20
 -13  11  -1   83.59   23.40
  14 -11   1   22.00   14.80
  14 -11   1   28.50   14.00
  14 -11   1   62.29   13.60
  14 -11   1   41.10   19.30
  14  11   1   35.30   10.70
  14  11   1   38.80   15.60
  14  11   1   35.80   16.60
 -14  11  -1   17.50   16.50
  15 -11   1  166.18   20.30
  15 -11   1  151.18   28.30
  15 -11   1  171.88   29.20
  15 -11   1  139.79   22.10
  15  11   1  137.59   17.70
 -15  11  -1  131.39   31.60
  15  11   1  147.69   24.80
  16 -11   1   86.39   22.80
  16 -11   1   19.70   17.60
  16 -11   1   15.10   14.40
  16 -11   1   88.39   15.70
 -16  11  -1   24.60   17.70
  16  11   1   50.79   18.90
  16  11   1   52.69   17.90
  16  11   1   46.30   12.00
  17 -11   1   19.80   11.60
  17 -11   1    9.30   13.70
  17 -11   1   26.80   17.80
  17 -11   1    2.30   17.90
 -17  11  -1   12.30   16.40
  17  11   1   22.90   11.20
  17  11   1    9.00   13.90
  17  11   1   -0.80   13.70
  18 -11   1   26.80   18.00
  18 -11   1   42.80   14.20
  18 -11   1   12.50   16.50
  18 -11   1   33.40   21.10
  18  11   1   33.50   12.90
 -18  11  -1   70.39   22.60
  18  11   1    9.40   16.00
  18  11   1   37.30   19.50
  18  11   1   42.70   17.60
  18  11   1   15.30   16.60
  18 -12  -1   61.29   19.70
  18 -12  -1   33.20   19.40
  18 -12  -1   76.89   19.30
  18 -12  -1   27.30   20.80
  18  12  -1   66.29   15.40
 -18  12   1   38.20   20.00
  18  12  -1   52.59   20.30
  18  12  -1   73.09   17.70
  17 -12  -1  104.69   20.60
  17 -12  -1   20.00   18.10
  17 -12  -1   42.40   18.20
  17 -12  -1   42.30   20.10
  17  12  -1   91.99   16.50
  17  12  -1   95.39   21.40
  17  12  -1   94.89   19.30
 -17  12   1  120.69   26.70
  16 -12  -1   35.30   19.80
  16 -12  -1   87.79   20.20
  16 -12  -1  111.89   18.40
  16 -12  -1   38.80   18.70
 -16  12   1   89.79   25.20
  16  12  -1   53.99   14.20
  16  12  -1   57.19   19.70
  16  12  -1   18.20   13.60
  16  12  -1   58.79   18.90
  15 -12  -1   73.69   18.60
  15 -12  -1  139.29   20.40
  15 -12  -1  104.69   22.40
  15 -12  -1  123.79   26.20
  15  12  -1   97.19   20.10
 -15  12   1   94.29   25.00
 -15  12   1  107.79   16.50
  15  12  -1   91.59   18.90
  15  12  -1  139.19   19.10
  14 -12  -1   99.49   18.00
  14 -12  -1   75.29   19.30
  14 -12  -1   87.09   23.70
  14 -12  -1  117.79   22.50
  14  12  -1  133.89   22.90
 -14  12   1  132.89   26.40
  14  12  -1  116.09   17.50
  14  12  -1  110.79   23.00
 -14  12   1  111.69   15.90
  14  12  -1  119.49   20.60
  13 -12  -1   -2.10   11.40
  13 -12  -1   -5.90    9.20
  13 -12  -1   12.90   13.90
  13 -12  -1    1.30   14.70
  13  12  -1    3.20    9.50
  13  12  -1    1.30   11.80
 -13  12   1    8.20    8.10
 -13  12   1   13.30   15.30
  13  12  -1   13.00   13.50
  13  12  -1   -5.20   10.30
  12 -12  -1  137.29   18.90
  12 -12  -1  252.17   30.30
  12 -12  -1  195.78   24.00
  12 -12  -1  203.58   30.10
  12  12  -1  208.78   27.20
 -12  12   1  183.58   13.80
 -12  12   1  216.98   31.50
 -12  12   1  181.08   18.90
  12  12  -1  193.88   25.40
  12  12  -1  202.18   22.20
  12  12  -1  157.58   24.20
 -12  12   1  204.78   19.20
  11 -12  -1   39.60   12.70
  11 -12  -1   69.29   19.00
  11 -12  -1   69.09   17.30
  11 -12  -1   32.90   13.80
 -11  12   1   55.39   10.20
 -11  12   1   50.59   15.90
  11  12  -1   56.79   13.50
  11  12  -1   37.50   13.90
 -11  12   1   57.99   10.00
  11  12  -1   26.60   12.70
 -11  12   1   30.90   17.80
  10 -12  -1  118.79   18.10
  10 -12  -1   99.39   15.60
  10 -12  -1  116.69   20.30
  10 -12  -1   81.99   20.50
  10  12  -1  100.19   16.30
 -10  12   1   95.59   13.60
  10  12  -1   96.89   18.20
 -10  12   1   91.79   21.80
 -10  12   1  106.39   12.60
  10  12  -1  133.69   20.30
  10  12  -1   99.39   18.40
 -10  12   1  118.29   14.00
   9 -12  -1  133.59   23.90
  -9 -12   1  129.49   19.00
   9 -12  -1  144.39   18.20
   9 -12  -1  123.19   18.60
   9 -12  -1   68.29   17.30
  -9  12   1  112.79   14.40
   9  12  -1  125.29   16.30
   9  12  -1  109.19   19.50
  -9  12   1  129.89   15.60
   9  12  -1  112.99   19.60
  -9  12   1  167.38   27.30
  -9  12   1  130.39   12.40
   9  12  -1  127.39   19.80
   8 -12  -1    0.00    7.90
   8 -12  -1   13.90   13.00
   8 -12  -1   -4.40    8.00
  -8 -12   1    9.50    8.40
   8 -12  -1   -8.20    8.30
   8  12  -1    4.00    7.60
  -8  12   1    9.50   14.10
  -8  12   1    6.10    8.40
  -8  12   1    4.30    7.80
   8  12  -1   -5.40    8.70
  -8  12   1   -1.70    4.20
   8  12  -1   -3.60    9.30
   8  12  -1  -10.40    7.10
  -8  12   1    1.00    8.00
  -7 -12   1  305.47   24.10
   7 -12  -1  225.48   30.20
   7 -12  -1  267.07   22.80
   7 -12  -1  264.87   21.70
   7 -12  -1  235.18   26.50
  -7  12   1  236.78   14.90
  -7  12   1  247.28   26.60
  -7  12   1  249.78   20.10
  -7  12   1  259.97   21.30
   7  12  -1  256.57   22.90
  -7  12   1  320.87   35.60
   7  12  -1  251.87   25.80
   7  12  -1  211.28   25.70
   7  12  -1  273.07   21.50
   6 -12  -1    3.70    8.50
   6 -12  -1    7.10    9.50
   6 -12  -1   12.40    9.10
   6 -12  -1    0.50   11.60
  -6 -12   1    5.80    8.70
  -6 -12   1    7.50    2.20
  -6  12   1   24.20   11.90
  -6  12   1   24.50    9.60
   6  12  -1   -2.50    9.50
  -6  12   1   10.00    4.20
   6  12  -1    0.80    8.00
  -6  12   1    9.30   13.60
   6  12  -1    3.40    7.90
   6  12  -1   12.00   10.40
  -6  12   1    9.20    7.90
  -5 -12   1   14.00    4.00
   5 -12  -1   14.10    9.80
   5 -12  -1   10.70   12.50
   5 -12  -1   10.00    8.80
  -5 -12   1    5.40    8.20
   5 -12  -1   13.10    9.30
  -5  12   1   -6.90    9.30
   5  12  -1    7.20    8.60
  -5  12   1   14.00    8.30
  -5  12   1    5.40    8.20
   5  12  -1    5.00    7.50
  -5  12   1   11.90   12.80
  -5  12   1    2.20    8.40
   5  12  -1   -2.00    8.50
   5  12  -1    7.00   10.60
   4 -12  -1   44.70   11.00
  -4 -12   1   43.80   10.90
  -4 -12   1   35.10    6.60
   4 -12  -1   31.50   10.70
   4 -12  -1   49.00   12.60
   4 -12  -1   43.90   15.20
  -4  12   1   38.60   11.20
  -4  12   1   35.50   11.30
  -4  12   1   40.90   11.20
  -4  12   1   51.99   13.60
  -4  12   1   62.69   17.40
   4  12  -1   46.10   14.10
   4  12  -1   48.30   10.00
   4  12  -1   68.49   12.80
   4  12  -1   14.70   10.30
  -3 -12   1   -4.90    9.80
   3 -12  -1    5.20    8.20
   3 -12  -1  -18.10    9.60
   3 -12  -1   -1.60    7.80
  -3 -12   1    0.70    4.70
  -3 -12   1    1.60    7.30
   3 -12  -1  -12.20    6.40
   3  12  -1   -1.30    5.70
  -3  12   1   -3.40    7.50
  -3  12   1   -4.60    7.50
   3  12  -1    6.90    8.40
  -3  12   1    7.40    7.80
   3  12  -1   -5.40    7.50
  -3  12   1   -5.80    8.10
   3  12  -1   17.90   12.90
  -3  12   1   -9.20    8.00
   2 -12  -1   34.00    9.90
  -2 -12   1   20.00    6.90
  -2 -12   1   28.80   13.20
   2 -12  -1   24.20    9.30
  -2 -12   1   16.40    8.90
   2 -12  -1    6.60   11.20
  -2  12   1   23.70   10.70
  -2  12   1   20.20    9.10
   2  12  -1   21.60    9.90
  -2  12   1   17.00    9.40
   2  12  -1   11.80    8.90
   2  12  -1   16.20    6.40
   2  12  -1   19.40    9.70
  -2  12   1   18.80   11.40
   2  12  -1   21.40   12.40
  -2  12   1   22.30    9.80
   1 -12  -1   15.50    7.80
   1 -12  -1    0.20    8.90
   1 -12  -1    3.60    7.70
  -1 -12   1   12.20    7.00
  -1 -12   1    1.90   12.30
  -1 -12   1   15.80    8.30
  -1  12   1    6.20    9.10
   1  12  -1    7.80    4.90
   1  12  -1   19.80   13.60
   1  12  -1   -2.60    7.80
   1  12  -1   13.90    9.00
  -1  12   1    9.10    8.70
  -1  12   1   16.00   11.40
   1  12  -1   18.10    9.00
  -1  12   1    7.50    8.50
   0 -12  -1  213.58   25.80
   0 -12   1  225.98   19.20
   0 -12  -1  231.98   20.10
   0 -12   1  238.88   18.80
   0 -12   1  212.38   27.40
   0 -12  -1  231.38   29.90
   0  12  -1  228.98   13.70
   0  12   1  234.18   21.90
   0  12   1  214.98   22.30
   0  12   1  233.48   27.80
   0  12   1  215.08   15.30
   0  12  -1  233.28   19.90
   0  12  -1  242.38   20.40
   0  12  -1  240.88   20.00
   0  12  -1  212.28   27.90
   0  12   1  291.87   21.30
  -1 -12  -1   23.10    9.90
   1 -12   1   -0.10    6.30
   1 -12   1   -4.20   11.80
  -1 -12  -1    7.70    6.00
   1 -12   1   -1.60    6.90
  -1  12  -1   13.10   12.80
   1  12   1   10.40    8.70
  -1  12  -1   13.90    8.30
  -1  12  -1   11.10    8.70
   1  12   1    3.70    8.70
   1  12   1   23.80   13.40
  -1  12  -1    7.60    8.40
   1  12   1    2.70    5.30
  -1  12  -1    7.10    3.20
   1  12   1    7.80    8.20
   2 -12   1   63.19   16.90
  -2 -12  -1  101.39   14.60
   2 -12   1   67.19   12.00
   2 -12   1   96.39   14.50
  -2 -12  -1   91.59   10.20
   2  12   1   64.39   16.90
   2  12   1   77.49   14.00
   2  12   1   74.09   13.10
  -2  12  -1   96.29   14.40
   2  12   1   87.69   11.00
  -2  12  -1   81.39   13.40
  -2  12  -1   65.89   17.40
  -2  12  -1  100.89   16.00
   2  12   1   69.09   12.90
   3 -12   1   31.50   10.30
  -3 -12  -1   58.79   13.00
   3 -12   1   29.10   15.10
  -3 -12  -1   58.29    7.50
   3 -12   1   39.90    9.80
  -3  12  -1   37.30   11.10
  -3  12  -1   30.10   10.30
  -3  12  -1   45.70   11.10
  -3  12  -1   68.19   16.10
   3  12   1   52.49   11.70
   3  12   1   47.00   12.90
   3  12   1   49.50   15.20
   3  12   1   37.50    9.00
   4 -12   1  104.99   22.50
  -4 -12  -1  131.99    9.30
   4 -12   1  161.38   17.20
  -4 -12  -1  140.49   17.80
   4 -12   1  118.69   17.20
   4  12   1  179.18   18.40
  -4  12  -1  147.09   16.40
  -4  12  -1  126.19   17.40
  -4  12  -1  146.59   16.20
  -4  12  -1  131.99   22.30
   4  12   1  110.99   14.60
   4  12   1  127.79   21.10
   4  12   1  145.49   19.40
  -5 -12  -1  207.08   22.00
   5 -12   1  233.18   22.40
  -5 -12  -1  225.18   10.20
   5 -12   1  185.28   28.00
   5 -12   1  195.98   17.80
   5 -12   1  205.08   23.70
   5  12   1  193.78   20.40
   5  12   1  257.27   28.70
  -5  12  -1  188.48   19.90
  -5  12  -1  221.58   30.50
  -5  12  -1  203.98   22.20
   5  12   1  247.78   24.80
  -5  12  -1  207.68   20.40
   6 -12   1   99.59   14.00
   6 -12   1   89.09   14.30
   6 -12   1   71.39   19.60
  -6 -12  -1  117.59   17.10
   6 -12   1   80.69   16.50
   6  12   1   87.09   14.90
   6  12   1  101.39   17.10
  -6  12  -1  105.19   14.30
  -6  12  -1  120.39   15.10
  -6  12  -1  133.29   22.90
   6  12   1  124.19   20.90
   7 -12   1  160.48   25.50
   7 -12   1  131.59   16.40
  -7 -12  -1  162.18   20.60
   7 -12   1  145.79   20.50
   7 -12   1  126.29   16.60
   7  12   1  145.89   22.90
  -7  12  -1  144.99   16.70
   7  12   1  123.59   19.50
  -7  12  -1  122.29   24.70
   7  12   1  149.99   19.30
  -7  12  -1  148.29   16.60
   8 -12   1   30.00   10.70
   8 -12   1   60.29   12.30
  -8 -12  -1   35.80   11.70
   8 -12   1   41.50   14.20
   8 -12   1   38.60   16.80
  -8  12  -1   67.89   20.10
  -8  12  -1   39.40    9.90
   8  12   1   52.19   11.10
   8  12   1   53.19   15.80
   8  12   1   49.40   13.70
  -8  12  -1   46.60   10.60
   8  12   1   53.19   13.20
   9 -12   1  155.38   19.00
   9 -12   1  185.48   28.20
   9 -12   1  170.28   20.20
   9 -12   1  205.48   26.50
  -9 -12  -1  186.18   23.10
   9  12   1  203.78   20.60
  -9  12  -1  247.08   33.60
  -9  12  -1  166.28   21.60
   9  12   1  211.38   27.30
   9  12   1  158.48   23.00
   9  12   1  233.78   26.80
  -9  12  -1  212.78   17.30
  10 -12   1  129.29   17.60
  10 -12   1  156.38   22.80
 -10 -12  -1  124.49   23.40
  10 -12   1  166.08   19.30
  10 -12   1  142.99   26.70
  10  12   1  134.89   17.50
  10  12   1  163.08   23.60
  10  12   1  162.88   23.20
 -10  12  -1  121.09   13.70
  10  12   1  127.59   20.70
 -10  12  -1  129.69   13.40
 -10  12  -1  134.09   27.00
  11 -12   1   73.79   14.80
  11 -12   1   67.19   19.20
  11 -12   1   78.89   22.60
  11 -12   1   59.39   13.50
  11  12   1   40.80   15.70
  11  12   1   99.89   15.20
 -11  12  -1   66.39    7.60
  11  12   1   71.99   17.80
 -11  12  -1   68.99    8.20
 -11  12  -1   60.39   21.20
  11  12   1   81.29   19.00
  12 -12   1   80.39   23.50
  12 -12   1  111.29   27.10
  12 -12   1  139.79   18.90
  12 -12   1  118.49   18.60
 -12  12  -1  161.28   28.60
  12  12   1  141.19   23.20
  12  12   1  135.09   23.80
  12  12   1  148.99   18.40
  12  12   1  110.09   23.70
  13 -12   1   12.10   11.40
  13 -12   1   29.90   11.60
  13 -12   1   21.50   15.10
  13 -12   1   28.50   18.10
  13  12   1   30.00   10.40
  13  12   1    9.20   12.40
 -13  12  -1   22.40   18.30
  13  12   1   23.10   14.90
  13  12   1   10.60   13.10
  14 -12   1   22.80   13.50
  14 -12   1   23.50   17.30
  14 -12   1   30.40   16.10
  14 -12   1   33.10   13.10
 -14  12  -1   24.30   18.50
  14  12   1   22.60   15.90
  14  12   1   32.50   12.10
  14  12   1   39.00   17.10
  15 -12   1  -16.30    9.80
  15 -12   1   -4.30    9.90
  15 -12   1   58.59   17.20
  15 -12   1    9.70   17.20
  15  12   1    7.30   12.30
  15  12   1    7.60   13.80
 -15  12  -1   -6.00   15.00
  15  12   1    2.10    8.70
  15  12   1   -9.10   12.50
  16 -12   1   39.20   18.80
  16 -12   1   50.99   14.10
  16 -12   1   46.20   16.00
  16 -12   1    5.60   20.00
 -16  12  -1   24.00   18.20
  16  12   1   52.19   13.80
  16  12   1   32.20   17.50
  16  12   1    9.90   15.70
  16  12   1   36.00   16.80
  17 -12   1   12.80   15.50
  17 -12   1    5.90   13.10
  17 -12   1    0.80   17.10
  17 -12   1  -16.30    8.60
  17  12   1   13.70   14.50
 -17  12  -1    3.60   14.70
  17  12   1   21.50   16.10
  17  12   1   11.10   14.20
  17  12   1  -12.90    8.50
  18 -12   1   35.50   19.50
  18 -12   1   16.00   16.70
  18 -12   1   47.60   23.30
  18  12   1   14.40   12.20
  18  12   1   20.20   16.10
  18  12   1   43.20   18.90
 -18  12  -1   17.60   18.70
  18  12   1   20.10   17.10
  18 -13  -1   32.30   18.70
  18 -13  -1   49.20   16.40
  18 -13  -1   48.00   20.40
  18 -13  -1   43.50   22.40
  18  13  -1   38.90   15.90
  18  13  -1   25.80   18.10
 -18  13   1   17.40   17.80
  18  13  -1   50.19   17.70
  17 -13  -1   -9.10   22.00
  17 -13  -1   15.70   16.70
  17 -13  -1   20.80   14.30
  17  13  -1   28.90   12.80
 -17  13   1    3.40   16.90
  17  13  -1   27.90   17.40
  17  13  -1    2.70   11.80
  16 -13  -1  113.49   22.40
  16 -13  -1  165.68   28.90
  16 -13  -1  176.98   30.50
  16  13  -1  148.39   21.00
  16  13  -1  126.09   25.10
 -16  13   1  200.48   33.10
  16  13  -1   97.79   20.00
  16  13  -1  236.58   35.60
  15 -13  -1   11.90   13.80
  15 -13  -1   45.50   18.00
  15 -13  -1   28.30   19.30
  15 -13  -1   35.60   14.10
 -15  13   1   38.10   21.30
  15  13  -1   14.50   14.90
  15  13  -1   29.80   14.20
  15  13  -1   77.29   25.30
  15  13  -1   43.30   13.70
  14 -13  -1  261.87   33.10
  14 -13  -1  214.58   25.20
  14 -13  -1  232.08   34.30
  14 -13  -1  306.87   31.90
  14  13  -1  234.38   35.80
  14  13  -1  214.98   30.10
  14  13  -1  256.07   25.80
  14  13  -1  272.27   30.30
 -14  13   1  211.78   21.60
  13 -13  -1  124.89   22.20
  13 -13  -1  109.39   23.50
  13 -13  -1  171.28   22.00
  13 -13  -1  111.09   24.90
 -13  13   1  129.99   27.30
  13  13  -1  154.38   23.00
  13  13  -1  107.49   21.80
  13  13  -1  159.78   20.50
  13  13  -1  139.09   24.70
 -13  13   1  144.49   16.60
  12 -13  -1  176.38   22.10
  12 -13  -1  127.89   21.40
  12 -13  -1  167.68   25.50
  12 -13  -1  137.89   27.50
 -12  13   1  151.48   19.20
  12  13  -1  140.79   20.00
 -12  13   1  167.18   15.30
  12  13  -1  105.29   24.40
 -12  13   1  196.28   32.00
  12  13  -1  151.38   22.70
 -12  13   1  151.08   16.50
  12  13  -1  184.38   26.30
  11 -13  -1   23.30   14.30
  11 -13  -1    0.70   11.00
  11 -13  -1    6.80    9.80
  11 -13  -1   40.10   17.70
 -11  13   1   10.80   15.80
  11  13  -1   14.90   12.50
 -11  13   1   40.20    9.90
  11  13  -1   22.00   12.80
 -11  13   1   21.10   10.20
  11  13  -1   31.70   12.40
  11  13  -1    4.10   11.80
  10 -13  -1   20.60   15.60
  10 -13  -1   35.50   12.90
  10 -13  -1   48.50   12.80
  10 -13  -1   55.39   14.40
 -10  13   1   47.60   11.10
  10  13  -1   67.39   15.60
 -10  13   1   56.59   12.30
  10  13  -1   60.99   13.40
 -10  13   1   39.40    8.00
  10  13  -1   13.80   12.50
  10  13  -1   55.79   16.00
 -10  13   1   39.80   19.20
   9 -13  -1    0.40   10.20
   9 -13  -1   -2.20    8.70
   9 -13  -1    0.10    9.70
  -9 -13   1  -10.00    7.90
   9 -13  -1   -5.00   12.20
   9  13  -1   19.30   11.40
  -9  13   1   18.40    9.40
  -9  13   1   -4.20    7.60
   9  13  -1    4.20    8.50
  -9  13   1    3.00    4.70
  -9  13   1    3.80   14.20
   9  13  -1    1.90    9.90
   9  13  -1   16.70   12.80
   8 -13  -1   -1.00   12.20
   8 -13  -1    9.50    8.80
  -8 -13   1   -3.70    8.10
   8 -13  -1   -0.30    8.50
   8 -13  -1   -8.70    8.20
   8  13  -1   -5.00    9.20
   8  13  -1   -5.30    8.20
   8  13  -1   13.40    9.70
  -8  13   1   16.80   15.00
   8  13  -1    0.60    9.70
  -8  13   1   -3.30    8.10
  -8  13   1    5.70    8.60
  -8  13   1   -0.20    3.80
   7 -13  -1   25.10   12.10
   7 -13  -1   29.00   14.90
   7 -13  -1   15.40   10.00
  -7 -13   1   14.00    9.30
   7 -13  -1   28.80   10.50
  -7  13   1   19.60   17.40
   7  13  -1    8.20    9.30
  -7  13   1   11.90   10.30
  -7  13   1   16.90    4.80
   7  13  -1   16.80   10.10
  -7  13   1   28.00   10.80
   7  13  -1   27.80   13.80
   7  13  -1   15.10   11.00
  -6 -13   1   92.29   15.40
   6 -13  -1   71.19   14.30
   6 -13  -1   70.89   19.20
   6 -13  -1  124.79   19.20
  -6 -13   1   83.19    6.30
   6 -13  -1  102.39   15.70
   6  13  -1   93.59   14.50
   6  13  -1   86.49   18.90
  -6  13   1   77.79    7.60
   6  13  -1   93.09   16.50
  -6  13   1   93.59   15.50
   6  13  -1   92.89   15.10
  -6  13   1   94.89   20.90
  -6  13   1   94.89   15.40
   5 -13  -1   -9.10   11.10
   5 -13  -1    5.40    9.00
   5 -13  -1   -0.70    8.30
  -5 -13   1   -4.30    7.70
   5 -13  -1  -12.20    7.50
  -5 -13   1   -1.90    3.30
  -5  13   1   -7.00   10.90
   5  13  -1   10.50    9.30
  -5  13   1    0.90    7.30
   5  13  -1   -6.10   10.10
   5  13  -1   -4.80    8.20
   5  13  -1    7.20    7.10
  -5  13   1   -0.40   10.50
  -5  13   1   -4.60    9.10
   4 -13  -1  722.83   42.60
  -4 -13   1  711.43   34.80
  -4 -13   1  711.03   41.40
   4 -13  -1  698.93   48.40
   4 -13  -1  731.33   41.10
   4 -13  -1  742.43   41.30
   4  13  -1  665.53   46.40
  -4  13   1  771.72   41.70
   4  13  -1  829.22   44.50
  -4  13   1  786.62   51.19
  -4  13   1  701.93   43.50
   4  13  -1  782.12   42.10
   4  13  -1  714.83   39.10
  -4  13   1  798.22   41.60
  -3 -13   1  104.39   15.90
  -3 -13   1  106.29   11.70
  -3 -13   1  119.39   21.20
   3 -13  -1   99.79   20.30
   3 -13  -1  105.49   15.70
   3 -13  -1  134.99   18.00
   3 -13  -1  123.49   17.20
   3  13  -1  143.89   17.50
   3  13  -1  117.89   17.40
  -3  13   1  104.49   22.00
   3  13  -1   72.79   18.60
  -3  13   1   81.59   14.80
  -3  13   1  120.39   18.00
  -3  13   1   99.09   15.60
   3  13  -1  104.99   16.30
   3  13  -1  135.19   14.00
   2 -13  -1 1238.98   59.49
  -2 -13   1 1168.08   66.19
   2 -13  -1 1199.08   58.59
  -2 -13   1 1216.18   55.19
   2 -13  -1 1190.48   67.19
  -2 -13   1 1187.98   58.69
  -2  13   1 1145.39   67.29
  -2  13   1 1199.28   58.39
   2  13  -1 1203.48   60.29
   2  13  -1 1149.89   58.89
  -2  13   1 1107.89   60.19
   2  13  -1 1211.18   58.49
   2  13  -1 1278.97   67.89
  -2  13   1 1119.99   58.59
   2  13  -1 1170.68   54.09
   1 -13  -1   16.90    8.60
  -1 -13   1   19.80    9.20
   1 -13  -1   18.30    9.40
  -1 -13   1  -10.80   10.70
   1 -13  -1   13.10   13.30
  -1 -13   1   20.20    8.10
   1  13  -1   18.00   10.20
   1  13  -1   12.20   11.80
  -1  13   1    8.80    9.20
  -1  13   1    8.80    4.60
   1  13  -1    8.70    7.20
  -1  13   1    5.70    8.80
   1  13  -1    0.00    8.00
  -1  13   1   12.10   13.20
  -1  13   1    7.90    8.80
   0 -13  -1 1179.48   58.39
   0 -13   1 1154.48   65.59
   0 -13   1 1245.88   57.49
   0 -13  -1 1114.29   54.89
   0 -13   1 1123.89   55.59
   0 -13  -1 1249.97   66.19
   0  13   1 1139.39   57.09
   0  13   1 1111.69   57.29
   0  13  -1 1145.69   50.09
   0  13   1 1246.38   60.49
   0  13  -1 1123.59   57.69
   0  13  -1 1161.88   65.99
   0  13   1 1164.18   65.39
   0  13   1 1144.19   51.59
   0  13  -1 1101.49   57.69
   0  13  -1 1144.79   56.99
   1 -13   1  173.98   25.40
  -1 -13  -1  203.38   22.10
   1 -13   1  183.88   19.50
   1 -13   1  202.08   18.10
  -1 -13  -1  168.18   15.10
   1  13   1  180.48   20.30
  -1  13  -1  155.58   19.00
   1  13   1  167.08   19.20
  -1  13  -1  210.58   20.60
   1  13   1  171.88   14.20
   1  13   1  185.28   21.70
  -1  13  -1  209.98   21.60
  -1  13  -1  189.68   10.80
   1  13   1  214.28   27.60
  -1  13  -1  209.48   27.80
  -2 -13  -1  782.42   37.80
   2 -13   1  689.63   49.00
  -2 -13  -1  844.52   44.60
   2 -13   1  822.32   41.70
   2 -13   1  790.62   43.10
  -2  13  -1  752.02   43.00
  -2  13  -1  762.42   42.70
   2  13   1  775.72   42.00
   2  13   1  761.12   50.09
   2  13   1  742.13   41.70
  -2  13  -1  822.72   52.09
   2  13   1  789.02   44.80
   2  13   1  753.52   38.80
  -2  13  -1  776.22   41.90
   3 -13   1   19.40   13.60
  -3 -13  -1   30.50    6.50
   3 -13   1   30.40   10.40
   3 -13   1   35.90    9.90
  -3 -13  -1   25.10   11.10
  -3  13  -1   40.10   11.60
  -3  13  -1   48.80   11.60
   3  13   1   54.59   12.30
  -3  13  -1   47.30   11.90
   3  13   1   36.30   14.80
  -3  13  -1   31.30   14.30
   3  13   1   53.39   14.10
   3  13   1   22.70    8.50
   3  13   1   30.90   10.50
   4 -13   1  293.07   21.00
  -4 -13  -1  251.87   22.70
   4 -13   1  267.37   33.00
  -4 -13  -1  296.87   15.60
   4 -13   1  280.47   24.10
   4  13   1  267.57   30.30
  -4  13  -1  249.97   21.40
   4  13   1  257.67   20.90
   4  13   1  255.97   21.60
  -4  13  -1  302.77   35.70
  -4  13  -1  255.07   21.10
   4  13   1  226.28   25.00
   4  13   1  242.18   21.00
  -4  13  -1  298.97   23.30
   5 -13   1   35.70   16.80
   5 -13   1   12.00    8.60
  -5 -13  -1   17.30    9.80
  -5 -13  -1   16.40    3.20
   5 -13   1    2.10    9.30
   5  13   1   20.50   10.50
   5  13   1   29.70   10.00
  -5  13  -1   24.90   11.70
  -5  13  -1   20.80   15.70
   5  13   1   12.40   11.90
   5  13   1   12.70    8.30
  -5  13  -1    8.30    8.80
  -5  13  -1    4.10    8.60
   5  13   1   14.70    9.10
   6 -13   1    5.10    9.30
   6 -13   1   -6.80    5.80
  -6 -13  -1   -3.10    8.20
   6 -13   1   12.20    8.20
   6 -13   1   16.50   14.40
  -6  13  -1    3.80   13.90
   6  13   1    6.30    7.70
  -6  13  -1   -3.60    7.90
   6  13   1    7.50    8.00
   6  13   1   16.40   13.00
  -6  13  -1    2.70    8.50
   6  13   1   10.10   10.80
   7 -13   1    3.50    7.70
   7 -13   1   12.00   13.50
   7 -13   1   16.50    9.90
  -7 -13  -1    1.90    8.80
   7 -13   1   10.30   11.50
   7  13   1    0.90    9.70
  -7  13  -1   11.90   15.40
   7  13   1   -3.40    8.00
  -7  13  -1   -1.70    8.40
  -7  13  -1   12.60    9.10
   7  13   1   -1.00    7.70
   7  13   1    5.30   11.50
  -8 -13  -1  162.78   21.30
   8 -13   1  156.08   22.70
   8 -13   1  126.99   17.10
   8 -13   1  139.39   27.10
   8 -13   1  137.19   18.40
   8  13   1  141.09   23.00
  -8  13  -1  142.29   16.80
  -8  13  -1  138.59   25.70
  -8  13  -1  150.68   17.30
   8  13   1  162.18   22.50
   8  13   1  129.79   19.80
   8  13   1  147.79   18.50
   9 -13   1    4.60    9.50
   9 -13   1   19.80   13.10
   9 -13   1   13.90   15.40
  -9 -13  -1   14.80   11.10
   9 -13   1   -5.20    8.00
   9  13   1   15.60   10.90
  -9  13  -1    3.70    8.30
   9  13   1   -1.20   10.20
   9  13   1    3.50   11.90
  -9  13  -1    7.60    8.50
   9  13   1    7.00    9.30
  -9  13  -1   15.50   15.10
  10 -13   1  100.99   16.30
  10 -13   1  100.59   16.10
  10 -13   1  110.59   21.60
  10 -13   1   92.89   23.00
 -10 -13  -1  130.49   20.70
  10  13   1  124.89   21.80
 -10  13  -1   99.89   24.40
  10  13   1  118.19   22.10
  10  13   1  166.08   24.00
 -10  13  -1  105.49   13.30
  10  13   1  134.49   18.10
  11 -13   1    3.80   10.10
  11 -13   1    5.30   10.40
  11 -13   1    6.80   15.00
  11 -13   1    8.50   18.00
 -11  13  -1  -16.90   13.30
 -11  13  -1    2.00    7.20
  11  13   1   -1.30   11.50
 -11  13  -1   21.20   11.50
  11  13   1  -12.30   10.60
  11  13   1   17.70   10.40
  11  13   1   -0.20    9.70
  12 -13   1  176.28   21.20
  12 -13   1  174.18   21.50
  12 -13   1   97.19   25.70
  12 -13   1  136.79   24.30
  12  13   1  134.29   19.00
  12  13   1  164.48   24.70
  12  13   1  118.19   22.40
  12  13   1  144.59   24.20
  13 -13   1   -6.40   15.20
  13 -13   1   -6.50   13.10
  13 -13   1   -1.30   10.00
  13 -13   1   -5.10    9.60
  13  13   1    3.90   12.00
 -13  13  -1  -16.00   14.90
  13  13   1   -8.60    7.90
  13  13   1   -1.80   11.70
  13  13   1  -16.20    9.50
  14 -13   1  377.26   28.70
  14 -13   1  262.87   29.20
  14 -13   1  336.57   41.90
  14 -13   1  294.57   37.20
  14  13   1  407.56   28.60
  14  13   1  327.27   36.40
 -14  13  -1  292.87   40.20
  14  13   1  334.67   37.80
  15 -13   1    4.40   11.00
  15 -13   1   16.90   14.80
  15 -13   1   30.40   14.40
  15  13   1   15.10   15.30
  15  13   1    4.00   13.70
 -15  13  -1   -7.10   14.70
  15  13   1   26.60   11.30
  15  13   1   34.90   17.50
  16 -13   1  -10.70   10.50
  16 -13   1   -3.90   17.00
  16 -13   1    7.60   13.60
 -16  13  -1   25.10   19.30
  16  13   1    8.90   16.80
  16  13   1    8.40   14.40
  16  13   1   16.10   15.30
  16  13   1   17.80   11.30
  17 -13   1   -2.10   13.30
  17 -13   1  -14.50   16.50
  17 -13   1   15.20   13.40
  17 -13   1   15.50   16.60
  17  13   1   -4.60   14.20
  17  13   1  -15.10   12.40
  17  13   1    7.20   10.70
 -17  13  -1   15.90   17.00
  17  13   1   25.70   18.10
  18 -14  -1    1.10   14.30
  18 -14  -1    8.80   16.80
  18 -14  -1    1.40   13.40
  18 -14  -1   -6.50   16.10
  18  14  -1  -14.00   10.30
 -18  14   1   19.10   18.40
  18  14  -1    6.80   14.40
  18  14  -1    9.20   13.90
  17 -14  -1   -2.80   12.00
  17 -14  -1   21.90   20.20
  17 -14  -1    7.20   16.00
  17 -14  -1    6.90   15.30
  17  14  -1   11.20   14.40
 -17  14   1  -16.10   13.70
  17  14  -1   15.20   16.90
  17  14  -1   15.70   14.50
  16 -14  -1  -13.40   14.50
  16 -14  -1    8.70   11.00
  16 -14  -1  -11.30   12.80
  16 -14  -1   -1.60   13.50
  16  14  -1    7.60   14.40
  16  14  -1    3.20   14.70
  16  14  -1   16.40   13.40
 -16  14   1    3.40   17.40
  16  14  -1   -7.60   11.70
  15 -14  -1   61.29   16.00
  15 -14  -1   83.39   24.70
  15 -14  -1   62.69   18.40
  15 -14  -1   30.10   17.30
 -15  14   1   29.60   21.30
  15  14  -1   79.89   20.70
  15  14  -1   35.50   16.40
  15  14  -1   55.09   18.90
  15  14  -1   79.49   17.30
  14 -14  -1   13.20   14.70
  14 -14  -1  -17.50   10.90
  14 -14  -1   14.90   17.20
  14  14  -1   18.70   11.40
  14  14  -1   -1.40   12.80
  14  14  -1   14.60   14.40
 -14  14   1    8.40   17.10
  13 -14  -1   15.70   10.90
  13 -14  -1   11.70   14.60
  13 -14  -1   32.90   13.90
  13 -14  -1   16.70   18.30
 -13  14   1   36.20    9.40
  13  14  -1   10.80   12.20
  13  14  -1   15.00   14.80
  13  14  -1   31.80   14.80
 -13  14   1   17.40    7.20
  13  14  -1    6.90   10.30
 -13  14   1   13.90    8.40
 -13  14   1   16.00   18.10
  12 -14  -1    2.20   10.80
  12 -14  -1   -2.20   11.30
  12 -14  -1   13.00   14.90
  12 -14  -1   -3.70   11.10
  12  14  -1    2.20   12.20
 -12  14   1   -6.40   22.60
 -12  14   1   -0.90    6.40
  12  14  -1    7.70   10.70
 -12  14   1   -9.30    7.30
  12  14  -1   10.90   13.30
  12  14  -1    7.10   12.20
  11 -14  -1   18.10   11.30
  11 -14  -1    5.90   11.60
  11 -14  -1   14.90   15.90
 -11  14   1   27.20   11.30
  11  14  -1   15.90   13.90
  11  14  -1   12.00   13.00
 -11  14   1   28.40   10.70
  11  14  -1   20.00   11.50
 -11  14   1   17.00   17.60
 -11  14   1   19.50    7.10
  10 -14  -1   59.89   14.90
  10 -14  -1  112.99   24.10
  10 -14  -1   69.99   18.90
  10 -14  -1   85.49   17.10
 -10  14   1   86.39   22.60
  10  14  -1   98.29   19.50
  10  14  -1   60.89   17.20
 -10  14   1   80.09    9.80
 -10  14   1   72.49   13.90
  10  14  -1   68.59   17.00
  10  14  -1   77.09   15.50
 -10  14   1   74.49   14.00
  -9 -14   1   50.89   16.50
   9 -14  -1   93.69   18.60
   9 -14  -1   49.00   13.70
   9 -14  -1   30.50   18.00
   9 -14  -1   78.69   16.00
   9  14  -1   62.99   15.40
   9  14  -1   56.89   15.80
  -9  14   1   62.99    8.20
  -9  14   1   85.99   14.90
  -9  14   1   89.29   22.00
   9  14  -1   81.59   19.80
   9  14  -1   74.69   15.30
  -9  14   1   65.49   13.80
   8 -14  -1   67.69   14.30
  -8 -14   1   60.49   14.70
   8 -14  -1   55.79   13.10
   8 -14  -1   91.99   21.00
   8 -14  -1   92.69   18.80
   8  14  -1   49.10   13.20
   8  14  -1   72.09   15.30
  -8  14   1   80.59   21.60
   8  14  -1   55.89   15.10
  -8  14   1   89.29   15.00
   8  14  -1   44.10   15.90
  -8  14   1   56.89    7.20
  -8  14   1   69.89   13.40
   7 -14  -1   45.00   14.40
   7 -14  -1   46.50   12.30
  -7 -14   1   40.20   12.60
   7 -14  -1   34.70   17.20
   7 -14  -1   52.39   13.30
  -7  14   1   41.50    5.40
   7  14  -1   61.59   13.70
  -7  14   1   45.00   12.10
   7  14  -1   37.60   12.70
   7  14  -1   35.10   15.60
  -7  14   1   14.20   15.80
   7  14  -1   31.50   11.50
  -7  14   1   49.00   13.00
   6 -14  -1    1.20    9.20
   6 -14  -1   -1.80    8.20
  -6 -14   1    3.30    3.00
   6 -14  -1   36.30   16.70
   6 -14  -1   -5.50    7.60
  -6 -14   1    0.60    7.90
  -6  14   1    8.70    9.00
   6  14  -1  -18.30    7.60
  -6  14   1    2.70    2.90
   6  14  -1   -5.90    7.10
   6  14  -1    0.40    9.50
  -6  14   1    0.90   11.30
   6  14  -1   -5.00   10.50
  -6  14   1   16.70   15.00
  -6  14   1   -9.20    7.30
  -5 -14   1  311.27   25.70
   5 -14  -1  355.46   26.00
  -5 -14   1  334.87   18.00
   5 -14  -1  343.57   27.40
   5 -14  -1  317.47   35.70
   5 -14  -1  313.87   24.90
   5  14  -1  281.47   25.40
   5  14  -1  347.87   27.80
  -5  14   1  288.17   36.00
   5  14  -1  328.17   24.40
  -5  14   1  269.97   23.80
  -5  14   1  299.27   27.40
   5  14  -1  373.16   37.30
  -5  14   1  300.27   24.20
  -4 -14   1   20.70   10.60
   4 -14  -1   55.79   13.50
  -4 -14   1   23.30    6.90
   4 -14  -1   19.20   10.80
   4 -14  -1   20.40   15.20
   4 -14  -1   40.10   11.50
  -4  14   1   35.40   12.30
   4  14  -1   25.70   11.40
  -4  14   1   38.00   17.80
   4  14  -1   30.00   11.00
  -4  14   1   14.90   10.10
  -4  14   1   34.80   13.20
   4  14  -1   36.40   15.70
   4  14  -1   46.20   10.30
   3 -14  -1  466.05   38.00
  -3 -14   1  531.55   39.70
   3 -14  -1  480.55   32.90
  -3 -14   1  489.05   32.40
   3 -14  -1  521.15   33.20
  -3 -14   1  527.05   28.10
   3  14  -1  475.55   32.60
  -3  14   1  462.15   40.80
  -3  14   1  510.05   32.50
  -3  14   1  525.95   33.30
   3  14  -1  545.15   39.90
   3  14  -1  571.64   35.60
   3  14  -1  497.75   32.40
  -3  14   1  509.65   34.90
   3  14  -1  512.25   29.40
  -2 -14   1   48.10   16.70
  -2 -14   1   15.00    9.60
   2 -14  -1   11.50    9.40
   2 -14  -1   -0.80   12.30
   2 -14  -1    4.30    8.60
  -2 -14   1    4.90    6.30
  -2  14   1   23.60   13.50
   2  14  -1   -3.30   12.20
  -2  14   1   25.90   10.80
   2  14  -1    0.20    8.30
   2  14  -1    5.30    9.30
  -2  14   1   14.50   11.10
  -2  14   1    3.10    8.90
   2  14  -1   10.50    6.30
   2  14  -1    6.90    9.60
   1 -14  -1  331.27   23.50
  -1 -14   1  345.67   25.00
  -1 -14   1  313.37   22.60
   1 -14  -1  281.67   32.80
   1 -14  -1  305.87   24.80
  -1 -14   1  377.56   32.80
  -1  14   1  369.76   37.90
  -1  14   1  321.67   25.60
   1  14  -1  327.97   19.50
   1  14  -1  328.17   26.30
  -1  14   1  298.67   23.30
  -1  14   1  355.66   27.60
   1  14  -1  335.67   35.40
   1  14  -1  278.17   24.40
   1  14  -1  309.87   24.40
  -1  14   1  325.87   25.10
   0 -14   1  169.68   25.90
   0 -14  -1  265.97   31.20
   0 -14   1  212.98   21.60
   0 -14  -1  211.88   22.30
   0 -14   1  223.08   18.60
   0 -14  -1  220.18   18.00
   0  14   1  192.88   27.90
   0  14   1  181.18   21.10
   0  14   1  226.38   23.90
   0  14   1  204.88   22.40
   0  14   1  191.78   14.40
   0  14  -1  232.68   23.30
   0  14  -1  218.38   29.50
   0  14  -1  207.78   22.50
   0  14  -1  189.98   13.10
   0  14  -1  192.18   21.20
   1 -14   1  520.05   32.20
   1 -14   1  515.05   40.80
  -1 -14  -1  554.34   29.90
  -1 -14  -1  514.45   33.40
   1 -14   1  524.25   32.10
   1  14   1  482.55   39.80
   1  14   1  513.25   33.50
   1  14   1  482.95   34.40
  -1  14  -1  488.95   40.30
  -1  14  -1  546.95   33.80
  -1  14  -1  537.45   33.90
   1  14   1  492.55   32.30
   1  14   1  457.85   27.30
  -1  14  -1  531.45   32.70
   2 -14   1  108.09   16.70
  -2 -14  -1  125.49   18.30
   2 -14   1  127.99   16.20
   2 -14   1  140.09   23.00
  -2 -14  -1  137.19   13.80
  -2  14  -1  174.58   20.20
  -2  14  -1  136.99   18.40
   2  14   1  143.69   18.20
  -2  14  -1  149.79   26.10
   2  14   1  183.18   20.60
   2  14   1  162.28   25.00
  -2  14  -1  180.18   20.00
   2  14   1  105.79   17.80
   2  14   1  143.69   14.60
   3 -14   1   89.29   20.60
   3 -14   1  105.39   15.00
  -3 -14  -1   86.59   15.70
  -3 -14  -1   90.79   10.40
   3 -14   1   90.39   16.20
   3  14   1  110.89   22.00
   3  14   1   72.79   11.90
   3  14   1  107.99   16.50
  -3  14  -1  113.49   21.70
  -3  14  -1  102.89   15.90
   3  14   1   72.09   16.30
  -3  14  -1   95.29   15.80
   3  14   1   95.39   15.60
  -3  14  -1  102.59   16.70
   4 -14   1   20.00   15.10
   4 -14   1   33.60   10.20
   4 -14   1   26.70   11.50
  -4 -14  -1   45.70   12.10
  -4 -14  -1   38.70    6.40
  -4  14  -1   43.90   11.90
   4  14   1   46.20   12.10
   4  14   1   38.70   12.00
  -4  14  -1   24.10   16.60
  -4  14  -1   24.60   11.00
   4  14   1   51.99   14.10
   4  14   1   74.39   18.20
  -4  14  -1   26.40   11.90
   4  14   1   25.50    9.80
  -5 -14  -1    0.20    8.30
   5 -14   1    2.50    7.60
   5 -14   1  -10.10    8.20
  -5 -14  -1    3.70    3.10
   5 -14   1  -14.20   10.70
  -5  14  -1    7.30    9.10
   5  14   1    8.70   10.30
   5  14   1   12.80    8.80
  -5  14  -1   15.60   15.60
   5  14   1    6.00    8.60
   5  14   1   -8.80   10.40
  -5  14  -1   17.40    9.80
  -5  14  -1    1.50    9.80
   5  14   1   13.40    9.20
  -6 -14  -1   60.49   14.10
   6 -14   1   80.29   16.80
   6 -14   1   50.39   12.00
   6 -14   1   88.39   20.40
   6  14   1   57.79   13.60
  -6  14  -1   81.99   22.00
   6  14   1   73.69   18.20
   6  14   1   65.79   15.90
   6  14   1   91.69   14.60
  -6  14  -1   85.69   15.30
   6  14   1  111.79   16.50
  -6  14  -1   88.09   14.70
   7 -14   1  -12.20    8.60
   7 -14   1  -13.00   12.40
   7 -14   1    0.20    7.70
   7 -14   1   -4.90    9.00
  -7 -14  -1    2.80    9.20
  -7  14  -1    8.40    9.00
  -7  14  -1   -7.90   12.30
   7  14   1    3.80    9.40
   7  14   1   -3.00    9.90
   7  14   1   14.10   10.60
   7  14   1   12.70   12.70
  -7  14  -1  -11.30    8.20
  -8 -14  -1   73.29   16.10
   8 -14   1   59.69   20.90
   8 -14   1   38.90   11.30
   8 -14   1   44.60   15.30
   8 -14   1   67.89   15.30
  -8  14  -1   67.49   13.60
  -8  14  -1   70.49   13.50
   8  14   1   65.69   17.40
   8  14   1   43.50   14.90
   8  14   1   24.30   12.00
   8  14   1   53.39   13.00
  -8  14  -1   49.80   20.10
  -9 -14  -1    9.80    9.40
   9 -14   1    6.20   10.10
   9 -14   1    3.70   16.10
   9 -14   1   25.50   10.60
   9 -14   1   -2.50   11.90
   9  14   1    9.20   11.80
  -9  14  -1   18.50   17.90
   9  14   1    6.50   10.80
   9  14   1   30.60   16.20
  -9  14  -1    7.10    9.10
   9  14   1   28.40   12.10
  -9  14  -1   19.50   10.30
  10 -14   1   -4.00    9.10
  10 -14   1   12.30   13.50
  10 -14   1   19.50   10.90
 -10 -14  -1   -4.60    9.20
  10 -14   1   -5.90   13.00
  10  14   1   12.30   12.50
  10  14   1   -0.40    9.50
 -10  14  -1  -14.10    7.30
  10  14   1  -14.80   10.30
  10  14   1    3.20   11.10
 -10  14  -1   -4.90   15.50
 -10  14  -1   -1.80    8.40
  11 -14   1   39.90   17.70
  11 -14   1   72.39   15.70
  11 -14   1   73.69   22.00
  11 -14   1   30.50   12.80
  11  14   1   52.49   17.80
  11  14   1   87.49   20.50
 -11  14  -1   52.99   21.60
 -11  14  -1   45.20   10.10
  11  14   1   58.69   15.70
  11  14   1   55.29   14.20
  12 -14   1   -6.40    9.30
  12 -14   1   -0.90   12.10
  12 -14   1    5.10   10.80
  12 -14   1   -1.30   15.70
 -12  14  -1   11.40   16.00
 -12  14  -1    7.10    6.10
  12  14   1   11.30   14.20
  12  14   1   12.30   13.90
 -12  14  -1   -0.50    5.70
  12  14   1   12.20   12.50
  12  14   1    3.00   10.00
  13 -14   1   91.39   17.20
  13 -14   1  156.18   30.10
  13 -14   1  128.49   24.90
  13 -14   1  120.79   18.60
 -13  14  -1  103.19   27.30
  13  14   1   95.19   22.40
  13  14   1   65.09   21.40
  13  14   1  108.99   22.00
  13  14   1   97.59   17.50
  14 -14   1   28.10   20.40
  14 -14   1   42.70   18.90
  14 -14   1   16.90   12.70
  14  14   1    6.90   14.80
  14  14   1   23.70   16.60
  14  14   1   13.30   13.50
  14  14   1   39.40   13.20
 -14  14  -1   51.29   22.90
  15 -14   1   -2.40   16.90
  15 -14   1    4.10   13.50
  15 -14   1   15.70   13.10
  15 -14   1   -3.60   13.90
  15  14   1    6.20   13.40
  15  14   1    1.20   10.50
  15  14   1   11.30   15.80
  15  14   1  -14.80   11.10
 -15  14  -1    3.00   17.60
  16 -14   1   45.70   15.30
  16 -14   1   22.70   20.70
  16 -14   1   54.89   16.70
  16 -14   1   36.60   19.90
  16  14   1   50.49   20.10
  16  14   1   29.20   19.90
  16  14   1   50.99   19.50
  16  14   1   76.39   15.80
 -16  14  -1   40.60   21.20
  17 -14   1    1.80   13.50
  17 -14   1   13.20   19.80
  17 -14   1    6.50   12.40
  17 -14   1   21.80   16.20
  17  14   1   17.10   16.90
  17  14   1   91.69   21.20
  17  14   1   13.10   16.90
  17 -15  -1   -6.30   15.50
  17 -15  -1   45.30   22.80
  17 -15  -1   17.40   14.80
  17 -15  -1   12.80   16.40
  17  15  -1   25.00   16.70
  17  15  -1   -6.10   11.50
  17  15  -1    9.20   17.00
  16 -15  -1    7.00   13.50
  16 -15  -1   10.40   19.10
  16 -15  -1   22.60   17.50
  16 -15  -1    9.20   15.50
  16  15  -1   12.00   15.10
  16  15  -1   17.10   14.20
 -16  15   1   11.00   18.10
  16  15  -1   10.70   13.20
  15 -15  -1   44.70   17.80
  15 -15  -1   32.80   16.40
  15 -15  -1   14.70   18.40
  15 -15  -1   73.89   17.80
  15  15  -1   34.20   18.10
  15  15  -1   23.50   16.80
  15  15  -1   31.80   14.50
 -15  15   1    6.30   18.60
  15  15  -1   44.50   17.10
  14 -15  -1   -2.90   12.20
  14 -15  -1   26.60   17.00
  14 -15  -1   -4.90   18.80
  14 -15  -1   19.90   13.70
  14  15  -1    8.90   15.50
  14  15  -1   -6.60   12.30
 -14  15   1   21.30   18.70
  13 -15  -1  121.49   22.40
  13 -15  -1  117.39   28.60
  13 -15  -1  195.48   28.00
  13 -15  -1  174.78   23.70
 -13  15   1  142.09   23.20
 -13  15   1  142.59   30.40
  13  15  -1  130.39   24.40
  13  15  -1  164.48   27.70
 -13  15   1  164.78   15.40
  13  15  -1  119.29   23.90
  13  15  -1  180.48   22.50
  12 -15  -1   49.80   18.00
  12 -15  -1   75.79   17.40
  12 -15  -1   64.59   18.40
  12 -15  -1   37.80   21.30
 -12  15   1   70.09   13.10
  12  15  -1   84.49   19.80
 -12  15   1   41.90   21.50
  12  15  -1   63.79   18.00
  12  15  -1   75.99   16.30
  12  15  -1   50.09   16.90
 -12  15   1   75.39   14.00
  11 -15  -1  470.35   38.80
  11 -15  -1  497.65   44.10
  11 -15  -1  487.05   38.40
  11 -15  -1  464.35   35.80
 -11  15   1  490.75   31.10
 -11  15   1  435.96   25.50
  11  15  -1  538.85   40.50
  11  15  -1  454.15   34.40
 -11  15   1  473.35   50.29
  11  15  -1  429.76   37.80
  11  15  -1  548.75   41.00
  10 -15  -1   63.69   15.80
  10 -15  -1   92.79   22.70
  10 -15  -1   61.19   15.20
  10 -15  -1   38.90   17.70
  10  15  -1   97.29   23.60
 -10  15   1   76.69    9.30
  10  15  -1  106.59   21.90
 -10  15   1   84.79   15.80
  10  15  -1   73.69   18.00
  10  15  -1  106.99   18.60
 -10  15   1   50.29   13.70
 -10  15   1   92.69   30.00
   9 -15  -1  498.55   35.70
   9 -15  -1  549.54   40.30
  -9 -15   1  518.45   37.20
   9 -15  -1  541.25   45.30
   9 -15  -1  529.65   36.30
   9  15  -1  523.05   37.50
   9  15  -1  464.45   39.50
   9  15  -1  533.45   39.60
   9  15  -1  533.85   35.40
  -9  15   1  480.65   32.80
  -9  15   1  524.25   33.60
  -9  15   1  483.35   24.90
  -9  15   1  517.75   46.30
   8 -15  -1    0.30    9.80
   8 -15  -1   37.10   16.30
   8 -15  -1    4.80   10.00
  -8 -15   1   -4.00    9.80
   8 -15  -1   11.30   11.00
  -8  15   1   11.10   10.80
   8  15  -1   19.10   12.00
   8  15  -1    3.50   10.20
  -8  15   1   16.30    4.30
  -8  15   1   34.50   18.50
   8  15  -1   49.00   15.50
   8  15  -1    9.90   13.50
  -8  15   1   -6.00   10.10
   7 -15  -1  623.34   47.10
   7 -15  -1  580.44   37.20
  -7 -15   1  517.15   37.00
   7 -15  -1  528.05   36.30
   7 -15  -1  528.15   39.00
  -7  15   1  582.44   35.30
  -7  15   1  528.15   44.50
   7  15  -1  559.04   39.60
   7  15  -1  593.94   43.60
   7  15  -1  520.65   35.60
  -7  15   1  612.84   36.70
  -7  15   1  548.25   24.80
   7  15  -1  539.75   36.50
   6 -15  -1  104.29   19.20
   6 -15  -1  120.19   17.50
   6 -15  -1  126.59   24.50
  -6 -15   1  108.99   17.80
  -6 -15   1  121.29    8.80
   6 -15  -1   92.59   16.30
   6  15  -1  136.09   23.60
   6  15  -1  104.89   16.30
  -6  15   1  113.59   19.70
   6  15  -1  140.99   19.10
  -6  15   1  108.69   17.30
  -6  15   1  151.88   20.00
  -6  15   1  146.79   28.10
  -6  15   1  110.39    7.10
   6  15  -1   88.39   18.20
   5 -15  -1  285.27   27.30
  -5 -15   1  291.17   25.50
   5 -15  -1  286.17   35.40
   5 -15  -1  328.87   27.10
  -5 -15   1  264.97   16.40
   5 -15  -1  235.98   24.90
   5  15  -1  274.57   33.20
   5  15  -1  233.28   25.60
  -5  15   1  284.37   24.00
  -5  15   1  230.68   28.00
  -5  15   1  294.37   24.30
   5  15  -1  298.67   29.70
  -5  15   1  280.07   36.10
   5  15  -1  263.17   22.00
   4 -15  -1  218.88   24.60
  -4 -15   1  220.78   16.00
   4 -15  -1  224.98   24.00
  -4 -15   1  246.38   25.00
   4 -15  -1  240.98   31.40
  -4  15   1  205.98   23.20
   4  15  -1  251.27   24.90
  -4  15   1  254.27   25.30
   4  15  -1  218.08   25.60
  -4  15   1  215.08   26.00
  -4  15   1  194.58   31.00
   4  15  -1  232.28   24.80
   4  15  -1  186.48   27.80
   4  15  -1  213.98   18.80
   3 -15  -1  186.28   22.30
  -3 -15   1  169.98   20.60
   3 -15  -1  162.58   20.50
  -3 -15   1  169.58   19.30
   3 -15  -1  126.89   24.30
   3  15  -1  158.28   16.10
   3  15  -1  145.49   19.60
   3  15  -1  120.69   23.80
   3  15  -1  166.28   21.30
  -3  15   1  132.99   19.30
  -3  15   1  139.49   19.30
  -3  15   1  136.19   20.20
   3  15  -1  148.59   20.60
  -3  15   1   96.49   21.40
  -2 -15   1  376.86   28.30
   2 -15  -1  390.36   41.00
   2 -15  -1  416.86   28.50
   2 -15  -1  448.46   30.20
  -2 -15   1  397.36   25.40
  -2 -15   1  446.66   37.10
   2  15  -1  389.06   24.00
  -2  15   1  378.36   20.40
   2  15  -1  401.96   28.80
  -2  15   1  381.66   40.50
  -2  15   1  366.56   28.80
   2  15  -1  422.56   37.10
  -2  15   1  387.46   28.60
   2  15  -1  441.66   31.10
   2  15  -1  412.86   29.80
  -2  15   1  400.26   30.90
   1 -15  -1   57.29   18.60
  -1 -15   1   40.50   11.60
  -1 -15   1   53.79   11.00
  -1 -15   1   33.90   16.50
   1 -15  -1   40.10   11.00
   1 -15  -1   47.90   12.80
   1  15  -1   35.10   15.90
  -1  15   1   37.70   12.60
   1  15  -1   54.29   13.50
[truncated: 3,865,532 more chars]
